# Supplementary material for: Genome-wide association analysis of the resistance to infectious hematopoietic necrosis virus in two rainbow trout aquaculture lines confirms oligogenic architecture with several moderate effect quantitative trait loci
Source: Front Genet. 2024 May 24;15:1394656. doi: 10.3389/fgene.2024.1394656 (PMC11162110; doi:10.3389/fgene.2024.1394656)
Supplement: Supplementary file 1 [file Table2.XLSX]

## Sheet: TLUM2019_challenge_Physical_map
Marker	Chr	NCBI	Position
Affx-88915669	Omya01	NC_048565.1	241295
Affx-88955814	Omya01	NC_048565.1	649948
Affx-88959425	Omya01	NC_048565.1	671355
Affx-88904411	Omya01	NC_048565.1	843112
Affx-88936412	Omya01	NC_048565.1	1894922
Affx-88921167	Omya01	NC_048565.1	1938809
Affx-88932694	Omya01	NC_048565.1	2173023
Affx-88947929	Omya01	NC_048565.1	2239478
Affx-88916428	Omya01	NC_048565.1	2328442
Affx-88943789	Omya01	NC_048565.1	2717255
Affx-88951912	Omya01	NC_048565.1	3720016
Affx-88916335	Omya01	NC_048565.1	4281571
Affx-88907561	Omya01	NC_048565.1	4464773
Affx-88921118	Omya01	NC_048565.1	4903576
Affx-88942795	Omya01	NC_048565.1	5044187
Affx-88929218	Omya01	NC_048565.1	5116729
Affx-88909887	Omya01	NC_048565.1	5308942
Affx-88921904	Omya01	NC_048565.1	5458715
Affx-88914997	Omya01	NC_048565.1	5548204
Affx-88930155	Omya01	NC_048565.1	5741470
Affx-88920221	Omya01	NC_048565.1	5877209
Affx-88928278	Omya01	NC_048565.1	5948615
Affx-88919423	Omya01	NC_048565.1	6080103
Affx-88956921	Omya01	NC_048565.1	6159520
Affx-88926156	Omya01	NC_048565.1	6192683
Affx-88942398	Omya01	NC_048565.1	6194024
Affx-88934935	Omya01	NC_048565.1	6238009
Affx-88954173	Omya01	NC_048565.1	6302929
Affx-88927431	Omya01	NC_048565.1	6516276
Affx-88953773	Omya01	NC_048565.1	6698375
Affx-88915884	Omya01	NC_048565.1	6840612
Affx-88960099	Omya01	NC_048565.1	6877667
Affx-88912197	Omya01	NC_048565.1	6882540
Affx-88940121	Omya01	NC_048565.1	6885948
Affx-88949479	Omya01	NC_048565.1	6886673
Affx-88953472	Omya01	NC_048565.1	6995570
Affx-88948946	Omya01	NC_048565.1	6996612
Affx-88952531	Omya01	NC_048565.1	7077834
Affx-88943085	Omya01	NC_048565.1	7144439
Affx-88921876	Omya01	NC_048565.1	7294609
Affx-88916446	Omya01	NC_048565.1	7459737
Affx-88960333	Omya01	NC_048565.1	7661584
Affx-88906256	Omya01	NC_048565.1	7678929
Affx-88931913	Omya01	NC_048565.1	8062071
Affx-88911387	Omya01	NC_048565.1	8140426
Affx-88915940	Omya01	NC_048565.1	8282274
Affx-88916761	Omya01	NC_048565.1	8595274
Affx-88930417	Omya01	NC_048565.1	8871031
Affx-88961614	Omya01	NC_048565.1	8895073
Affx-88924206	Omya01	NC_048565.1	8912784
Affx-88915257	Omya01	NC_048565.1	8976834
Affx-88922538	Omya01	NC_048565.1	9018367
Affx-88933322	Omya01	NC_048565.1	9090303
Affx-88960444	Omya01	NC_048565.1	9160805
Affx-88941501	Omya01	NC_048565.1	9217241
Affx-88916386	Omya01	NC_048565.1	9243984
Affx-88951575	Omya01	NC_048565.1	9244143
Affx-88914827	Omya01	NC_048565.1	9365577
Affx-88930833	Omya01	NC_048565.1	9410766
Affx-88929844	Omya01	NC_048565.1	10077961
Affx-88940414	Omya01	NC_048565.1	10117455
Affx-88910092	Omya01	NC_048565.1	10128003
Affx-88911007	Omya01	NC_048565.1	10131603
Affx-88924670	Omya01	NC_048565.1	10167970
Affx-88909529	Omya01	NC_048565.1	10215469
Affx-88919400	Omya01	NC_048565.1	10276242
Affx-88921994	Omya01	NC_048565.1	10322426
Affx-88909600	Omya01	NC_048565.1	10477932
Affx-88934299	Omya01	NC_048565.1	10648322
Affx-88909931	Omya01	NC_048565.1	10864639
Affx-88927959	Omya01	NC_048565.1	11025964
Affx-88904834	Omya01	NC_048565.1	11091397
Affx-88911638	Omya01	NC_048565.1	11172507
Affx-88911616	Omya01	NC_048565.1	11189539
Affx-88917905	Omya01	NC_048565.1	11311313
Affx-88948546	Omya01	NC_048565.1	11381273
Affx-88920687	Omya01	NC_048565.1	11415328
Affx-88918539	Omya01	NC_048565.1	11463185
Affx-88947239	Omya01	NC_048565.1	11469506
Affx-88928756	Omya01	NC_048565.1	11476788
Affx-88918662	Omya01	NC_048565.1	11802136
Affx-88911300	Omya01	NC_048565.1	11808608
Affx-88958456	Omya01	NC_048565.1	11839890
Affx-88912529	Omya01	NC_048565.1	11847636
Affx-88942358	Omya01	NC_048565.1	11850096
Affx-88936261	Omya01	NC_048565.1	11871577
Affx-88944749	Omya01	NC_048565.1	11878791
Affx-88943837	Omya01	NC_048565.1	11878915
Affx-88940445	Omya01	NC_048565.1	11883646
Affx-88938626	Omya01	NC_048565.1	11883733
Affx-88935814	Omya01	NC_048565.1	11950112
Affx-88908615	Omya01	NC_048565.1	11956059
Affx-88924452	Omya01	NC_048565.1	11972344
Affx-88949692	Omya01	NC_048565.1	12008222
Affx-88933465	Omya01	NC_048565.1	12036565
Affx-88955014	Omya01	NC_048565.1	12124201
Affx-88927237	Omya01	NC_048565.1	12291772
Affx-88959095	Omya01	NC_048565.1	12328309
Affx-88923643	Omya01	NC_048565.1	12358444
Affx-88953939	Omya01	NC_048565.1	12457824
Affx-88925030	Omya01	NC_048565.1	12498528
Affx-88950384	Omya01	NC_048565.1	12500975
Affx-88928072	Omya01	NC_048565.1	12533302
Affx-88957145	Omya01	NC_048565.1	12563164
Affx-88912478	Omya01	NC_048565.1	12575187
Affx-88904337	Omya01	NC_048565.1	12601747
Affx-88955968	Omya01	NC_048565.1	12620362
Affx-88916818	Omya01	NC_048565.1	12639123
Affx-88911197	Omya01	NC_048565.1	12653856
Affx-88960496	Omya01	NC_048565.1	12761337
Affx-88950238	Omya01	NC_048565.1	12800061
Affx-88955000	Omya01	NC_048565.1	12823038
Affx-88955421	Omya01	NC_048565.1	12833931
Affx-88953205	Omya01	NC_048565.1	12837374
Affx-88925414	Omya01	NC_048565.1	12890569
Affx-88938730	Omya01	NC_048565.1	12939685
Affx-88957358	Omya01	NC_048565.1	13020658
Affx-88933825	Omya01	NC_048565.1	13091853
Affx-88952286	Omya01	NC_048565.1	13108828
Affx-88908752	Omya01	NC_048565.1	13109493
Affx-88956911	Omya01	NC_048565.1	13143844
Affx-88953390	Omya01	NC_048565.1	13159105
Affx-88929039	Omya01	NC_048565.1	13220373
Affx-88956776	Omya01	NC_048565.1	13267389
Affx-88949967	Omya01	NC_048565.1	13444377
Affx-88909677	Omya01	NC_048565.1	13452229
Affx-88914546	Omya01	NC_048565.1	13480504
Affx-88908468	Omya01	NC_048565.1	13532073
Affx-88914919	Omya01	NC_048565.1	13706719
Affx-88906271	Omya01	NC_048565.1	13752743
Affx-88920260	Omya01	NC_048565.1	13753710
Affx-88941441	Omya01	NC_048565.1	13961731
Affx-88909911	Omya01	NC_048565.1	13997161
Affx-88935024	Omya01	NC_048565.1	14014912
Affx-88908626	Omya01	NC_048565.1	14018208
Affx-88929098	Omya01	NC_048565.1	14070370
Affx-88908216	Omya01	NC_048565.1	14103340
Affx-88960113	Omya01	NC_048565.1	14165993
Affx-88931193	Omya01	NC_048565.1	14183012
Affx-88911654	Omya01	NC_048565.1	14186549
Affx-88959158	Omya01	NC_048565.1	14239270
Affx-88958706	Omya01	NC_048565.1	14384708
Affx-88935862	Omya01	NC_048565.1	14436360
Affx-88936297	Omya01	NC_048565.1	14436529
Affx-88933211	Omya01	NC_048565.1	14457972
Affx-88934323	Omya01	NC_048565.1	14756616
Affx-88917349	Omya01	NC_048565.1	14958229
Affx-88946774	Omya01	NC_048565.1	14970599
Affx-88944985	Omya01	NC_048565.1	14980773
Affx-88955088	Omya01	NC_048565.1	15002404
Affx-88949471	Omya01	NC_048565.1	15002467
Affx-88909580	Omya01	NC_048565.1	15069608
Affx-88948412	Omya01	NC_048565.1	15069929
Affx-88910892	Omya01	NC_048565.1	15077037
Affx-88911184	Omya01	NC_048565.1	15082203
Affx-88906823	Omya01	NC_048565.1	15082258
Affx-88961485	Omya01	NC_048565.1	15137197
Affx-88935386	Omya01	NC_048565.1	15139119
Affx-88907232	Omya01	NC_048565.1	15150600
Affx-88951420	Omya01	NC_048565.1	15182604
Affx-88944694	Omya01	NC_048565.1	15244208
Affx-88954785	Omya01	NC_048565.1	15258406
Affx-88924340	Omya01	NC_048565.1	15268248
Affx-88942712	Omya01	NC_048565.1	15324558
Affx-88939994	Omya01	NC_048565.1	15375555
Affx-88942160	Omya01	NC_048565.1	15401412
Affx-88945027	Omya01	NC_048565.1	15406332
Affx-88913505	Omya01	NC_048565.1	15432111
Affx-88923061	Omya01	NC_048565.1	15451098
Affx-88918970	Omya01	NC_048565.1	15559750
Affx-88921356	Omya01	NC_048565.1	15562519
Affx-88953335	Omya01	NC_048565.1	15619472
Affx-88948247	Omya01	NC_048565.1	15625833
Affx-88953395	Omya01	NC_048565.1	15641358
Affx-88949766	Omya01	NC_048565.1	15641869
Affx-88952181	Omya01	NC_048565.1	15642126
Affx-88925679	Omya01	NC_048565.1	15642266
Affx-88924981	Omya01	NC_048565.1	15643383
Affx-88940829	Omya01	NC_048565.1	15644620
Affx-88924098	Omya01	NC_048565.1	15804523
Affx-88905836	Omya01	NC_048565.1	15871401
Affx-88932491	Omya01	NC_048565.1	15905471
Affx-88955310	Omya01	NC_048565.1	15910490
Affx-88956430	Omya01	NC_048565.1	15996762
Affx-88930217	Omya01	NC_048565.1	16066864
Affx-88904856	Omya01	NC_048565.1	16153823
Affx-88930873	Omya01	NC_048565.1	16157268
Affx-88909635	Omya01	NC_048565.1	16176137
Affx-88920069	Omya01	NC_048565.1	16180227
Affx-88918257	Omya01	NC_048565.1	16351497
Affx-88905600	Omya01	NC_048565.1	16486616
Affx-88904378	Omya01	NC_048565.1	16792553
Affx-88921725	Omya01	NC_048565.1	16804924
Affx-88911547	Omya01	NC_048565.1	16805867
Affx-88917680	Omya01	NC_048565.1	16806511
Affx-88934584	Omya01	NC_048565.1	16809196
Affx-88939523	Omya01	NC_048565.1	16840207
Affx-88945336	Omya01	NC_048565.1	16896855
Affx-88954867	Omya01	NC_048565.1	16904146
Affx-88909085	Omya01	NC_048565.1	16909986
Affx-88905013	Omya01	NC_048565.1	16919830
Affx-88917556	Omya01	NC_048565.1	16950109
Affx-88957970	Omya01	NC_048565.1	16985440
Affx-88958341	Omya01	NC_048565.1	17058473
Affx-88924243	Omya01	NC_048565.1	17064983
Affx-88957542	Omya01	NC_048565.1	17090983
Affx-88929023	Omya01	NC_048565.1	17211076
Affx-88921247	Omya01	NC_048565.1	17235503
Affx-88959035	Omya01	NC_048565.1	17245798
Affx-88935566	Omya01	NC_048565.1	17250617
Affx-88950331	Omya01	NC_048565.1	17330535
Affx-88950209	Omya01	NC_048565.1	17383546
Affx-88907442	Omya01	NC_048565.1	17383726
Affx-88924140	Omya01	NC_048565.1	17386520
Affx-88954080	Omya01	NC_048565.1	17422939
Affx-88924825	Omya01	NC_048565.1	17439106
Affx-88949338	Omya01	NC_048565.1	17496973
Affx-88926849	Omya01	NC_048565.1	17502150
Affx-88926746	Omya01	NC_048565.1	17523467
Affx-88924940	Omya01	NC_048565.1	17707662
Affx-88909758	Omya01	NC_048565.1	17743577
Affx-88928075	Omya01	NC_048565.1	17780001
Affx-88932872	Omya01	NC_048565.1	17859351
Affx-88910044	Omya01	NC_048565.1	17876626
Affx-88957240	Omya01	NC_048565.1	17945410
Affx-88949412	Omya01	NC_048565.1	17958154
Affx-88952876	Omya01	NC_048565.1	17974645
Affx-88950718	Omya01	NC_048565.1	17974670
Affx-88955454	Omya01	NC_048565.1	18016654
Affx-88941213	Omya01	NC_048565.1	18023195
Affx-88920663	Omya01	NC_048565.1	18155177
Affx-88936988	Omya01	NC_048565.1	18157804
Affx-88940987	Omya01	NC_048565.1	18241771
Affx-88956428	Omya01	NC_048565.1	18338795
Affx-88939928	Omya01	NC_048565.1	18414908
Affx-88929903	Omya01	NC_048565.1	18416812
Affx-88932665	Omya01	NC_048565.1	18446689
Affx-88912406	Omya01	NC_048565.1	18598651
Affx-88942694	Omya01	NC_048565.1	18622177
Affx-88910023	Omya01	NC_048565.1	18709903
Affx-88947499	Omya01	NC_048565.1	18709976
Affx-88941636	Omya01	NC_048565.1	18710103
Affx-88913772	Omya01	NC_048565.1	18713870
Affx-88910465	Omya01	NC_048565.1	18738017
Affx-88922984	Omya01	NC_048565.1	18849743
Affx-88936629	Omya01	NC_048565.1	18852225
Affx-88914801	Omya01	NC_048565.1	18860959
Affx-88929973	Omya01	NC_048565.1	18894066
Affx-88922454	Omya01	NC_048565.1	18912062
Affx-88958741	Omya01	NC_048565.1	18957863
Affx-88931911	Omya01	NC_048565.1	19021096
Affx-88908268	Omya01	NC_048565.1	19074973
Affx-88913112	Omya01	NC_048565.1	19133101
Affx-88916534	Omya01	NC_048565.1	19170154
Affx-88929804	Omya01	NC_048565.1	19192917
Affx-88953086	Omya01	NC_048565.1	19192985
Affx-88944120	Omya01	NC_048565.1	19199467
Affx-88959688	Omya01	NC_048565.1	19228250
Affx-88938309	Omya01	NC_048565.1	19272576
Affx-88959842	Omya01	NC_048565.1	19282335
Affx-88924092	Omya01	NC_048565.1	19282442
Affx-88904741	Omya01	NC_048565.1	19309512
Affx-88954978	Omya01	NC_048565.1	19353009
Affx-88926569	Omya01	NC_048565.1	19440520
Affx-88915383	Omya01	NC_048565.1	19453041
Affx-88929908	Omya01	NC_048565.1	19454462
Affx-88908842	Omya01	NC_048565.1	19475583
Affx-88946309	Omya01	NC_048565.1	19479128
Affx-88948827	Omya01	NC_048565.1	19479156
Affx-88909593	Omya01	NC_048565.1	19497659
Affx-88917424	Omya01	NC_048565.1	19519255
Affx-88930943	Omya01	NC_048565.1	19520976
Affx-88945289	Omya01	NC_048565.1	19585140
Affx-88928576	Omya01	NC_048565.1	19590922
Affx-88932557	Omya01	NC_048565.1	19619989
Affx-88943767	Omya01	NC_048565.1	19864877
Affx-88931828	Omya01	NC_048565.1	19964733
Affx-88910302	Omya01	NC_048565.1	20069413
Affx-88937378	Omya01	NC_048565.1	20165818
Affx-88931986	Omya01	NC_048565.1	20165884
Affx-88943199	Omya01	NC_048565.1	20219908
Affx-88951815	Omya01	NC_048565.1	20219994
Affx-88949910	Omya01	NC_048565.1	20220045
Affx-88918169	Omya01	NC_048565.1	20222967
Affx-88911681	Omya01	NC_048565.1	20223472
Affx-88947739	Omya01	NC_048565.1	20246508
Affx-88947507	Omya01	NC_048565.1	20258221
Affx-88906914	Omya01	NC_048565.1	20294643
Affx-88923109	Omya01	NC_048565.1	20309805
Affx-88945923	Omya01	NC_048565.1	20316084
Affx-88923438	Omya01	NC_048565.1	20326682
Affx-88948522	Omya01	NC_048565.1	20336928
Affx-88909675	Omya01	NC_048565.1	20376029
Affx-88932915	Omya01	NC_048565.1	20385456
Affx-88954550	Omya01	NC_048565.1	20389355
Affx-88955272	Omya01	NC_048565.1	20389719
Affx-88918382	Omya01	NC_048565.1	20398478
Affx-88926051	Omya01	NC_048565.1	20443886
Affx-88927202	Omya01	NC_048565.1	20443937
Affx-88911484	Omya01	NC_048565.1	20487591
Affx-88913907	Omya01	NC_048565.1	20520454
Affx-88946080	Omya01	NC_048565.1	20551670
Affx-88927993	Omya01	NC_048565.1	20552064
Affx-88916164	Omya01	NC_048565.1	20565318
Affx-88916983	Omya01	NC_048565.1	20565488
Affx-88926810	Omya01	NC_048565.1	20595926
Affx-88904421	Omya01	NC_048565.1	20624477
Affx-88959245	Omya01	NC_048565.1	20626293
Affx-88921742	Omya01	NC_048565.1	20656792
Affx-88961262	Omya01	NC_048565.1	20687616
Affx-88930612	Omya01	NC_048565.1	20695708
Affx-88955519	Omya01	NC_048565.1	20727989
Affx-88953699	Omya01	NC_048565.1	20774437
Affx-88916641	Omya01	NC_048565.1	20870825
Affx-88916704	Omya01	NC_048565.1	20877256
Affx-88952749	Omya01	NC_048565.1	20880090
Affx-88936866	Omya01	NC_048565.1	20886198
Affx-88909159	Omya01	NC_048565.1	20930578
Affx-88946775	Omya01	NC_048565.1	20959074
Affx-88906882	Omya01	NC_048565.1	21013130
Affx-88936126	Omya01	NC_048565.1	21024260
Affx-88912903	Omya01	NC_048565.1	21044554
Affx-88951355	Omya01	NC_048565.1	21172173
Affx-88961286	Omya01	NC_048565.1	21173357
Affx-88924861	Omya01	NC_048565.1	21190557
Affx-88949659	Omya01	NC_048565.1	21191013
Affx-88937096	Omya01	NC_048565.1	21194397
Affx-88911390	Omya01	NC_048565.1	21250551
Affx-88913457	Omya01	NC_048565.1	21411082
Affx-88929828	Omya01	NC_048565.1	21435558
Affx-88910076	Omya01	NC_048565.1	21438645
Affx-88940257	Omya01	NC_048565.1	21460789
Affx-88923923	Omya01	NC_048565.1	21468904
Affx-88953249	Omya01	NC_048565.1	21548651
Affx-88942981	Omya01	NC_048565.1	21589648
Affx-88936170	Omya01	NC_048565.1	21612046
Affx-88950156	Omya01	NC_048565.1	21692824
Affx-88955263	Omya01	NC_048565.1	21710910
Affx-88959812	Omya01	NC_048565.1	21738930
Affx-88955474	Omya01	NC_048565.1	21741115
Affx-88930428	Omya01	NC_048565.1	21776510
Affx-88918874	Omya01	NC_048565.1	21784666
Affx-88907020	Omya01	NC_048565.1	21831482
Affx-88928104	Omya01	NC_048565.1	21889856
Affx-88927083	Omya01	NC_048565.1	21933300
Affx-88936166	Omya01	NC_048565.1	22048397
Affx-88919734	Omya01	NC_048565.1	22048429
Affx-88943504	Omya01	NC_048565.1	22060250
Affx-88947307	Omya01	NC_048565.1	22073460
Affx-88938383	Omya01	NC_048565.1	22085992
Affx-88923122	Omya01	NC_048565.1	22180898
Affx-88958685	Omya01	NC_048565.1	22200385
Affx-88905444	Omya01	NC_048565.1	22231086
Affx-88947143	Omya01	NC_048565.1	22320652
Affx-88935693	Omya01	NC_048565.1	22372862
Affx-88928177	Omya01	NC_048565.1	22466567
Affx-88913042	Omya01	NC_048565.1	22542353
Affx-88909282	Omya01	NC_048565.1	22656811
Affx-88932440	Omya01	NC_048565.1	22678351
Affx-88937891	Omya01	NC_048565.1	22681695
Affx-88929439	Omya01	NC_048565.1	22732772
Affx-88941462	Omya01	NC_048565.1	22770314
Affx-88936728	Omya01	NC_048565.1	22800208
Affx-88955818	Omya01	NC_048565.1	22842629
Affx-88932961	Omya01	NC_048565.1	22852960
Affx-88920571	Omya01	NC_048565.1	22853040
Affx-88938944	Omya01	NC_048565.1	22858878
Affx-88911556	Omya01	NC_048565.1	22864430
Affx-88918306	Omya01	NC_048565.1	22864609
Affx-88931138	Omya01	NC_048565.1	22986763
Affx-88923241	Omya01	NC_048565.1	23073353
Affx-88948640	Omya01	NC_048565.1	23073415
Affx-88947417	Omya01	NC_048565.1	23086889
Affx-88931402	Omya01	NC_048565.1	23091379
Affx-88912480	Omya01	NC_048565.1	23092145
Affx-88949786	Omya01	NC_048565.1	23096699
Affx-88952875	Omya01	NC_048565.1	23230149
Affx-88922729	Omya01	NC_048565.1	23336686
Affx-88927789	Omya01	NC_048565.1	23336789
Affx-88944436	Omya01	NC_048565.1	23347980
Affx-88955836	Omya01	NC_048565.1	23557378
Affx-88960637	Omya01	NC_048565.1	23565668
Affx-88944211	Omya01	NC_048565.1	23665978
Affx-88910419	Omya01	NC_048565.1	23666079
Affx-88927911	Omya01	NC_048565.1	23755220
Affx-88946046	Omya01	NC_048565.1	23768563
Affx-88950814	Omya01	NC_048565.1	23820922
Affx-88946006	Omya01	NC_048565.1	23821253
Affx-88921706	Omya01	NC_048565.1	23822029
Affx-88935402	Omya01	NC_048565.1	23823502
Affx-88932887	Omya01	NC_048565.1	23824332
Affx-88959599	Omya01	NC_048565.1	23830333
Affx-88951824	Omya01	NC_048565.1	23854933
Affx-88922407	Omya01	NC_048565.1	23921144
Affx-88913519	Omya01	NC_048565.1	23929027
Affx-88910677	Omya01	NC_048565.1	23936159
Affx-88925269	Omya01	NC_048565.1	23942221
Affx-88932223	Omya01	NC_048565.1	23942587
Affx-88923841	Omya01	NC_048565.1	23997458
Affx-88950652	Omya01	NC_048565.1	24037488
Affx-88947066	Omya01	NC_048565.1	24070492
Affx-88918953	Omya01	NC_048565.1	24085763
Affx-88928579	Omya01	NC_048565.1	24089892
Affx-88923277	Omya01	NC_048565.1	24090790
Affx-88947377	Omya01	NC_048565.1	24148099
Affx-88953826	Omya01	NC_048565.1	24201937
Affx-88914239	Omya01	NC_048565.1	24236828
Affx-88954163	Omya01	NC_048565.1	24288009
Affx-88915732	Omya01	NC_048565.1	24334138
Affx-88941469	Omya01	NC_048565.1	24395472
Affx-88914862	Omya01	NC_048565.1	24395591
Affx-88916378	Omya01	NC_048565.1	24411562
Affx-88906105	Omya01	NC_048565.1	24433960
Affx-88947813	Omya01	NC_048565.1	24469443
Affx-88946342	Omya01	NC_048565.1	24493812
Affx-88926672	Omya01	NC_048565.1	24507902
Affx-88934474	Omya01	NC_048565.1	24536187
Affx-88913819	Omya01	NC_048565.1	24577491
Affx-88943280	Omya01	NC_048565.1	24578339
Affx-88949704	Omya01	NC_048565.1	24587809
Affx-88948493	Omya01	NC_048565.1	24589646
Affx-88940205	Omya01	NC_048565.1	24598904
Affx-88916092	Omya01	NC_048565.1	24676283
Affx-88956648	Omya01	NC_048565.1	24782041
Affx-88909632	Omya01	NC_048565.1	24788875
Affx-88937577	Omya01	NC_048565.1	24794591
Affx-88919832	Omya01	NC_048565.1	24796040
Affx-88954970	Omya01	NC_048565.1	24797905
Affx-88936090	Omya01	NC_048565.1	24806650
Affx-88944619	Omya01	NC_048565.1	24830849
Affx-88908860	Omya01	NC_048565.1	24839272
Affx-88930446	Omya01	NC_048565.1	24839458
Affx-88935393	Omya01	NC_048565.1	24912388
Affx-88946244	Omya01	NC_048565.1	24919794
Affx-88936142	Omya01	NC_048565.1	24926106
Affx-88932279	Omya01	NC_048565.1	24937869
Affx-88941634	Omya01	NC_048565.1	24953291
Affx-88959473	Omya01	NC_048565.1	24984838
Affx-88955261	Omya01	NC_048565.1	24989243
Affx-88932105	Omya01	NC_048565.1	25034926
Affx-88939598	Omya01	NC_048565.1	25037733
Affx-88913799	Omya01	NC_048565.1	25155045
Affx-88924980	Omya01	NC_048565.1	25170681
Affx-88947497	Omya01	NC_048565.1	25185380
Affx-88959840	Omya01	NC_048565.1	25233992
Affx-88947334	Omya01	NC_048565.1	25285190
Affx-88928896	Omya01	NC_048565.1	25359897
Affx-88958942	Omya01	NC_048565.1	25380996
Affx-88921551	Omya01	NC_048565.1	25394750
Affx-88915183	Omya01	NC_048565.1	25451835
Affx-88955314	Omya01	NC_048565.1	25463972
Affx-88955602	Omya01	NC_048565.1	25478187
Affx-88909941	Omya01	NC_048565.1	25623759
Affx-88930123	Omya01	NC_048565.1	25689920
Affx-88906851	Omya01	NC_048565.1	25754306
Affx-88934894	Omya01	NC_048565.1	25794652
Affx-88912259	Omya01	NC_048565.1	25829803
Affx-88913447	Omya01	NC_048565.1	25855242
Affx-88916197	Omya01	NC_048565.1	25898566
Affx-88924449	Omya01	NC_048565.1	25906496
Affx-88921044	Omya01	NC_048565.1	25940727
Affx-88908255	Omya01	NC_048565.1	25941502
Affx-88942134	Omya01	NC_048565.1	25974826
Affx-88909022	Omya01	NC_048565.1	25989696
Affx-88949557	Omya01	NC_048565.1	26110223
Affx-88929752	Omya01	NC_048565.1	26134862
Affx-88940224	Omya01	NC_048565.1	26199403
Affx-88911178	Omya01	NC_048565.1	26297338
Affx-88920421	Omya01	NC_048565.1	26340756
Affx-88960376	Omya01	NC_048565.1	26348837
Affx-88955542	Omya01	NC_048565.1	26400742
Affx-88916862	Omya01	NC_048565.1	26404326
Affx-88906280	Omya01	NC_048565.1	26412041
Affx-88908379	Omya01	NC_048565.1	26465494
Affx-88957981	Omya01	NC_048565.1	26482312
Affx-88907949	Omya01	NC_048565.1	26565134
Affx-88957625	Omya01	NC_048565.1	26571539
Affx-88950155	Omya01	NC_048565.1	26669868
Affx-88935552	Omya01	NC_048565.1	26677590
Affx-88932535	Omya01	NC_048565.1	26724519
Affx-88936289	Omya01	NC_048565.1	26731182
Affx-88921031	Omya01	NC_048565.1	26748206
Affx-88932065	Omya01	NC_048565.1	26796792
Affx-88928293	Omya01	NC_048565.1	26810048
Affx-88917570	Omya01	NC_048565.1	26845535
Affx-88937133	Omya01	NC_048565.1	26886227
Affx-88927697	Omya01	NC_048565.1	26936167
Affx-88922715	Omya01	NC_048565.1	26986817
Affx-88921758	Omya01	NC_048565.1	27033949
Affx-88947042	Omya01	NC_048565.1	27088475
Affx-88937368	Omya01	NC_048565.1	27113149
Affx-88908614	Omya01	NC_048565.1	27118053
Affx-88909954	Omya01	NC_048565.1	27179445
Affx-88904941	Omya01	NC_048565.1	27277248
Affx-88930936	Omya01	NC_048565.1	27505726
Affx-88937827	Omya01	NC_048565.1	27558055
Affx-88958652	Omya01	NC_048565.1	27562089
Affx-88904779	Omya01	NC_048565.1	27612444
Affx-88945317	Omya01	NC_048565.1	27621638
Affx-88923022	Omya01	NC_048565.1	27711311
Affx-88956821	Omya01	NC_048565.1	27759858
Affx-88922486	Omya01	NC_048565.1	27787615
Affx-88915317	Omya01	NC_048565.1	27836101
Affx-88941529	Omya01	NC_048565.1	27839343
Affx-88951835	Omya01	NC_048565.1	27854923
Affx-88947173	Omya01	NC_048565.1	27875553
Affx-88927951	Omya01	NC_048565.1	27909276
Affx-88934463	Omya01	NC_048565.1	27916622
Affx-88944351	Omya01	NC_048565.1	27966944
Affx-88908903	Omya01	NC_048565.1	27967095
Affx-88910593	Omya01	NC_048565.1	27985357
Affx-88911076	Omya01	NC_048565.1	28099559
Affx-88930468	Omya01	NC_048565.1	28104854
Affx-88916686	Omya01	NC_048565.1	28105629
Affx-88925995	Omya01	NC_048565.1	28106568
Affx-88918220	Omya01	NC_048565.1	28113974
Affx-88956892	Omya01	NC_048565.1	28155717
Affx-88911692	Omya01	NC_048565.1	28238973
Affx-88960238	Omya01	NC_048565.1	28251343
Affx-88928720	Omya01	NC_048565.1	28275348
Affx-88917335	Omya01	NC_048565.1	28378603
Affx-88960126	Omya01	NC_048565.1	28389437
Affx-88914166	Omya01	NC_048565.1	28390972
Affx-88960403	Omya01	NC_048565.1	28501790
Affx-88946040	Omya01	NC_048565.1	28523340
Affx-88938920	Omya01	NC_048565.1	28525669
Affx-88960664	Omya01	NC_048565.1	28608833
Affx-88905272	Omya01	NC_048565.1	28621709
Affx-88921489	Omya01	NC_048565.1	28634966
Affx-88958640	Omya01	NC_048565.1	28637178
Affx-88914858	Omya01	NC_048565.1	28641314
Affx-88931464	Omya01	NC_048565.1	28697482
Affx-88908442	Omya01	NC_048565.1	28711996
Affx-88941544	Omya01	NC_048565.1	28714201
Affx-88927239	Omya01	NC_048565.1	28748273
Affx-88945759	Omya01	NC_048565.1	28766051
Affx-88946703	Omya01	NC_048565.1	28777211
Affx-88927644	Omya01	NC_048565.1	28783824
Affx-88934469	Omya01	NC_048565.1	28783906
Affx-88908408	Omya01	NC_048565.1	28899751
Affx-88941334	Omya01	NC_048565.1	28981180
Affx-88926959	Omya01	NC_048565.1	28985501
Affx-88909936	Omya01	NC_048565.1	29009457
Affx-88909764	Omya01	NC_048565.1	29017649
Affx-88957575	Omya01	NC_048565.1	29029709
Affx-88948106	Omya01	NC_048565.1	29082303
Affx-88908466	Omya01	NC_048565.1	29119227
Affx-88922294	Omya01	NC_048565.1	29121912
Affx-88939078	Omya01	NC_048565.1	29148933
Affx-88950656	Omya01	NC_048565.1	29148966
Affx-88943223	Omya01	NC_048565.1	29201087
Affx-88915754	Omya01	NC_048565.1	29258160
Affx-88927076	Omya01	NC_048565.1	29268580
Affx-88923767	Omya01	NC_048565.1	29317468
Affx-88942090	Omya01	NC_048565.1	29354523
Affx-88912953	Omya01	NC_048565.1	29373570
Affx-88919488	Omya01	NC_048565.1	29396169
Affx-88941810	Omya01	NC_048565.1	29457391
Affx-88955782	Omya01	NC_048565.1	29487615
Affx-88957595	Omya01	NC_048565.1	29499638
Affx-88924784	Omya01	NC_048565.1	29568450
Affx-88940635	Omya01	NC_048565.1	29584579
Affx-88941343	Omya01	NC_048565.1	29638535
Affx-88912148	Omya01	NC_048565.1	29662521
Affx-88915982	Omya01	NC_048565.1	29672221
Affx-88913813	Omya01	NC_048565.1	29685323
Affx-88911369	Omya01	NC_048565.1	29770334
Affx-88916891	Omya01	NC_048565.1	29824468
Affx-88913895	Omya01	NC_048565.1	29840069
Affx-88934454	Omya01	NC_048565.1	29897803
Affx-88941562	Omya01	NC_048565.1	29980954
Affx-88928796	Omya01	NC_048565.1	30094299
Affx-88907531	Omya01	NC_048565.1	30242512
Affx-88905984	Omya01	NC_048565.1	30271362
Affx-88960358	Omya01	NC_048565.1	30295507
Affx-88926876	Omya01	NC_048565.1	30374681
Affx-88917585	Omya01	NC_048565.1	30375620
Affx-88945339	Omya01	NC_048565.1	30436194
Affx-88957042	Omya01	NC_048565.1	30440538
Affx-88906128	Omya01	NC_048565.1	30534700
Affx-88943797	Omya01	NC_048565.1	30667342
Affx-88950846	Omya01	NC_048565.1	30678342
Affx-88925798	Omya01	NC_048565.1	30679127
Affx-88949802	Omya01	NC_048565.1	30728747
Affx-88934823	Omya01	NC_048565.1	30729651
Affx-88934891	Omya01	NC_048565.1	30747552
Affx-88947957	Omya01	NC_048565.1	30857333
Affx-88914536	Omya01	NC_048565.1	30878967
Affx-88915160	Omya01	NC_048565.1	30894933
Affx-88956256	Omya01	NC_048565.1	31068664
Affx-88916090	Omya01	NC_048565.1	31068755
Affx-88938339	Omya01	NC_048565.1	31132332
Affx-88907855	Omya01	NC_048565.1	31174793
Affx-88921437	Omya01	NC_048565.1	31177947
Affx-88959021	Omya01	NC_048565.1	31214054
Affx-88923514	Omya01	NC_048565.1	31222724
Affx-88925159	Omya01	NC_048565.1	31244616
Affx-88948630	Omya01	NC_048565.1	31263767
Affx-88944751	Omya01	NC_048565.1	31321064
Affx-88909517	Omya01	NC_048565.1	31329560
Affx-88921259	Omya01	NC_048565.1	31342677
Affx-88958454	Omya01	NC_048565.1	31429224
Affx-88925042	Omya01	NC_048565.1	31462900
Affx-88923746	Omya01	NC_048565.1	31476620
Affx-88919129	Omya01	NC_048565.1	31548136
Affx-88911468	Omya01	NC_048565.1	31548281
Affx-88932622	Omya01	NC_048565.1	31567130
Affx-88906471	Omya01	NC_048565.1	31603207
Affx-88948693	Omya01	NC_048565.1	31661585
Affx-88941292	Omya01	NC_048565.1	31696985
Affx-88912771	Omya01	NC_048565.1	31701156
Affx-88929750	Omya01	NC_048565.1	31712820
Affx-88920401	Omya01	NC_048565.1	31754086
Affx-88935114	Omya01	NC_048565.1	31754209
Affx-88943064	Omya01	NC_048565.1	31765621
Affx-88946743	Omya01	NC_048565.1	31772242
Affx-88931299	Omya01	NC_048565.1	31845784
Affx-88936205	Omya01	NC_048565.1	32060030
Affx-88904552	Omya01	NC_048565.1	32068827
Affx-88907238	Omya01	NC_048565.1	32069911
Affx-88934005	Omya01	NC_048565.1	32073364
Affx-88943576	Omya01	NC_048565.1	32189434
Affx-88956547	Omya01	NC_048565.1	32246042
Affx-88928385	Omya01	NC_048565.1	32258386
Affx-88924666	Omya01	NC_048565.1	32264935
Affx-88912227	Omya01	NC_048565.1	32342894
Affx-88951791	Omya01	NC_048565.1	32343392
Affx-88943034	Omya01	NC_048565.1	32343767
Affx-88938308	Omya01	NC_048565.1	32362245
Affx-88926614	Omya01	NC_048565.1	32437741
Affx-88939931	Omya01	NC_048565.1	32450693
Affx-88940200	Omya01	NC_048565.1	32481612
Affx-88953638	Omya01	NC_048565.1	32481922
Affx-88943185	Omya01	NC_048565.1	32496627
Affx-88908429	Omya01	NC_048565.1	32513939
Affx-88948991	Omya01	NC_048565.1	32514098
Affx-88924512	Omya01	NC_048565.1	32516696
Affx-88954255	Omya01	NC_048565.1	32706654
Affx-88940628	Omya01	NC_048565.1	32781866
Affx-88914025	Omya01	NC_048565.1	32863850
Affx-88925004	Omya01	NC_048565.1	32867383
Affx-88942487	Omya01	NC_048565.1	32882642
Affx-88957407	Omya01	NC_048565.1	32958359
Affx-88928787	Omya01	NC_048565.1	33051993
Affx-88950582	Omya01	NC_048565.1	33066773
Affx-88960624	Omya01	NC_048565.1	33123809
Affx-88958965	Omya01	NC_048565.1	33193487
Affx-88915072	Omya01	NC_048565.1	33201279
Affx-88913769	Omya01	NC_048565.1	33284619
Affx-88934542	Omya01	NC_048565.1	33367500
Affx-88940938	Omya01	NC_048565.1	33422840
Affx-88945396	Omya01	NC_048565.1	33422948
Affx-88924974	Omya01	NC_048565.1	33431470
Affx-88957398	Omya01	NC_048565.1	33473655
Affx-88952650	Omya01	NC_048565.1	33520423
Affx-88945543	Omya01	NC_048565.1	33624583
Affx-88930685	Omya01	NC_048565.1	33820096
Affx-88951886	Omya01	NC_048565.1	33832756
Affx-88948875	Omya01	NC_048565.1	33832983
Affx-88942294	Omya01	NC_048565.1	33922728
Affx-88952488	Omya01	NC_048565.1	33966272
Affx-88924315	Omya01	NC_048565.1	34040043
Affx-88940994	Omya01	NC_048565.1	34065631
Affx-88912822	Omya01	NC_048565.1	34066040
Affx-88927476	Omya01	NC_048565.1	34071446
Affx-88928119	Omya01	NC_048565.1	34071501
Affx-88914422	Omya01	NC_048565.1	34090633
Affx-88947661	Omya01	NC_048565.1	34161976
Affx-88929733	Omya01	NC_048565.1	34169377
Affx-88915373	Omya01	NC_048565.1	34269447
Affx-88917967	Omya01	NC_048565.1	34283865
Affx-88917692	Omya01	NC_048565.1	34301320
Affx-88947665	Omya01	NC_048565.1	34488785
Affx-88923096	Omya01	NC_048565.1	34490848
Affx-88927734	Omya01	NC_048565.1	34506747
Affx-88910719	Omya01	NC_048565.1	34538188
Affx-88912177	Omya01	NC_048565.1	34582295
Affx-88935474	Omya01	NC_048565.1	34586234
Affx-88904787	Omya01	NC_048565.1	34586479
Affx-88920675	Omya01	NC_048565.1	34618887
Affx-88932500	Omya01	NC_048565.1	34646025
Affx-88933657	Omya01	NC_048565.1	34686750
Affx-88939969	Omya01	NC_048565.1	34686815
Affx-88918144	Omya01	NC_048565.1	34686848
Affx-88925939	Omya01	NC_048565.1	34698531
Affx-88925076	Omya01	NC_048565.1	34825611
Affx-88961645	Omya01	NC_048565.1	34954089
Affx-88934965	Omya01	NC_048565.1	34973323
Affx-88929249	Omya01	NC_048565.1	34993276
Affx-88958701	Omya01	NC_048565.1	35082011
Affx-88960153	Omya01	NC_048565.1	35159576
Affx-88910766	Omya01	NC_048565.1	35249584
Affx-88937660	Omya01	NC_048565.1	35273448
Affx-88933210	Omya01	NC_048565.1	35287285
Affx-88930302	Omya01	NC_048565.1	35357986
Affx-88945204	Omya01	NC_048565.1	35420158
Affx-88917979	Omya01	NC_048565.1	35586421
Affx-88924892	Omya01	NC_048565.1	35589012
Affx-88935902	Omya01	NC_048565.1	35638491
Affx-88954130	Omya01	NC_048565.1	35694419
Affx-88918337	Omya01	NC_048565.1	35711143
Affx-88946844	Omya01	NC_048565.1	35712298
Affx-88961052	Omya01	NC_048565.1	35723075
Affx-88915280	Omya01	NC_048565.1	35749342
Affx-88904910	Omya01	NC_048565.1	35751424
Affx-88914313	Omya01	NC_048565.1	35769111
Affx-88958319	Omya01	NC_048565.1	35772194
Affx-88923518	Omya01	NC_048565.1	35926331
Affx-88927574	Omya01	NC_048565.1	35937534
Affx-88940321	Omya01	NC_048565.1	35938191
Affx-88940460	Omya01	NC_048565.1	35939874
Affx-88916547	Omya01	NC_048565.1	35940139
Affx-88935245	Omya01	NC_048565.1	35945044
Affx-88940441	Omya01	NC_048565.1	35972494
Affx-88938162	Omya01	NC_048565.1	35997053
Affx-88959215	Omya01	NC_048565.1	36095488
Affx-88938562	Omya01	NC_048565.1	36119704
Affx-88953087	Omya01	NC_048565.1	36145507
Affx-88913987	Omya01	NC_048565.1	36216330
Affx-88914563	Omya01	NC_048565.1	36228033
Affx-88912693	Omya01	NC_048565.1	36289243
Affx-88930511	Omya01	NC_048565.1	36303966
Affx-88939184	Omya01	NC_048565.1	36348595
Affx-88952742	Omya01	NC_048565.1	36404098
Affx-88929738	Omya01	NC_048565.1	36530547
Affx-88948497	Omya01	NC_048565.1	36530612
Affx-88945648	Omya01	NC_048565.1	36530751
Affx-88908701	Omya01	NC_048565.1	36540412
Affx-88925947	Omya01	NC_048565.1	36548870
Affx-88938810	Omya01	NC_048565.1	36618355
Affx-88945304	Omya01	NC_048565.1	36656601
Affx-88917406	Omya01	NC_048565.1	36665344
Affx-88906866	Omya01	NC_048565.1	36710468
Affx-88935578	Omya01	NC_048565.1	36710740
Affx-88932457	Omya01	NC_048565.1	36746705
Affx-88950354	Omya01	NC_048565.1	36751537
Affx-88922909	Omya01	NC_048565.1	36823736
Affx-88945619	Omya01	NC_048565.1	36845077
Affx-88923640	Omya01	NC_048565.1	36977483
Affx-88940706	Omya01	NC_048565.1	37024181
Affx-88909633	Omya01	NC_048565.1	37258218
Affx-88951927	Omya01	NC_048565.1	37304502
Affx-88910226	Omya01	NC_048565.1	37383394
Affx-88936928	Omya01	NC_048565.1	37384440
Affx-88935067	Omya01	NC_048565.1	37478262
Affx-88951397	Omya01	NC_048565.1	37484222
Affx-88907840	Omya01	NC_048565.1	37521838
Affx-88955117	Omya01	NC_048565.1	37561002
Affx-88912918	Omya01	NC_048565.1	37561206
Affx-88939968	Omya01	NC_048565.1	37627790
Affx-88905643	Omya01	NC_048565.1	37735189
Affx-88915055	Omya01	NC_048565.1	37788219
Affx-88949339	Omya01	NC_048565.1	37823037
Affx-88960816	Omya01	NC_048565.1	37861890
Affx-88909246	Omya01	NC_048565.1	37878634
Affx-88925718	Omya01	NC_048565.1	37896747
Affx-88959280	Omya01	NC_048565.1	37905976
Affx-88922077	Omya01	NC_048565.1	37933806
Affx-88956739	Omya01	NC_048565.1	37936045
Affx-88912871	Omya01	NC_048565.1	37941261
Affx-88919761	Omya01	NC_048565.1	37985996
Affx-88919696	Omya01	NC_048565.1	38249258
Affx-88960428	Omya01	NC_048565.1	38264415
Affx-88954248	Omya01	NC_048565.1	38305669
Affx-88910877	Omya01	NC_048565.1	38336917
Affx-88946626	Omya01	NC_048565.1	38593624
Affx-88915305	Omya01	NC_048565.1	38739559
Affx-88956322	Omya01	NC_048565.1	38774022
Affx-88959639	Omya01	NC_048565.1	38790170
Affx-88931340	Omya01	NC_048565.1	38790564
Affx-88921380	Omya01	NC_048565.1	38810178
Affx-88957602	Omya01	NC_048565.1	38810247
Affx-88955418	Omya01	NC_048565.1	38829059
Affx-88916546	Omya01	NC_048565.1	38940791
Affx-88930790	Omya01	NC_048565.1	38945173
Affx-88927368	Omya01	NC_048565.1	38974915
Affx-88952637	Omya01	NC_048565.1	39009868
Affx-88952151	Omya01	NC_048565.1	39015011
Affx-88905446	Omya01	NC_048565.1	39015218
Affx-88915092	Omya01	NC_048565.1	39015329
Affx-88947437	Omya01	NC_048565.1	39015388
Affx-88942540	Omya01	NC_048565.1	39015890
Affx-88956445	Omya01	NC_048565.1	39166621
Affx-88913200	Omya01	NC_048565.1	39285956
Affx-88943793	Omya01	NC_048565.1	39322131
Affx-88947609	Omya01	NC_048565.1	39322164
Affx-88949455	Omya01	NC_048565.1	39331482
Affx-88946646	Omya01	NC_048565.1	39332079
Affx-88947720	Omya01	NC_048565.1	39351103
Affx-88928457	Omya01	NC_048565.1	39357368
Affx-88906177	Omya01	NC_048565.1	39359492
Affx-88937674	Omya01	NC_048565.1	39359963
Affx-88940354	Omya01	NC_048565.1	39360063
Affx-88936754	Omya01	NC_048565.1	39360184
Affx-88925314	Omya01	NC_048565.1	39372351
Affx-88946514	Omya01	NC_048565.1	39372381
Affx-88931481	Omya01	NC_048565.1	39421289
Affx-88915404	Omya01	NC_048565.1	39453985
Affx-88907213	Omya01	NC_048565.1	39454319
Affx-88934483	Omya01	NC_048565.1	39615211
Affx-88910188	Omya01	NC_048565.1	39637101
Affx-88909980	Omya01	NC_048565.1	39680347
Affx-88934912	Omya01	NC_048565.1	39680858
Affx-88917536	Omya01	NC_048565.1	39708686
Affx-88917780	Omya01	NC_048565.1	39734156
Affx-88956210	Omya01	NC_048565.1	39749970
Affx-88908396	Omya01	NC_048565.1	39793910
Affx-88954935	Omya01	NC_048565.1	39802674
Affx-88961396	Omya01	NC_048565.1	39840308
Affx-88908180	Omya01	NC_048565.1	39941989
Affx-88934895	Omya01	NC_048565.1	39950479
Affx-88958344	Omya01	NC_048565.1	40040256
Affx-88954205	Omya01	NC_048565.1	40043063
Affx-88932377	Omya01	NC_048565.1	40116525
Affx-88920490	Omya01	NC_048565.1	40120334
Affx-88916678	Omya01	NC_048565.1	40196787
Affx-88959676	Omya01	NC_048565.1	40210406
Affx-88954882	Omya01	NC_048565.1	40291097
Affx-88935331	Omya01	NC_048565.1	40433934
Affx-88961400	Omya01	NC_048565.1	40504855
Affx-88961283	Omya01	NC_048565.1	40573341
Affx-88939796	Omya01	NC_048565.1	40595743
Affx-88919617	Omya01	NC_048565.1	40595858
Affx-88906337	Omya01	NC_048565.1	40720714
Affx-88921344	Omya01	NC_048565.1	40728951
Affx-88927675	Omya01	NC_048565.1	40760817
Affx-88934465	Omya01	NC_048565.1	40772097
Affx-88954853	Omya01	NC_048565.1	40795261
Affx-88949551	Omya01	NC_048565.1	40874104
Affx-88938353	Omya01	NC_048565.1	40882132
Affx-88906847	Omya01	NC_048565.1	40903417
Affx-88912220	Omya01	NC_048565.1	40911032
Affx-88908761	Omya01	NC_048565.1	40921813
Affx-88926895	Omya01	NC_048565.1	40954707
Affx-88933356	Omya01	NC_048565.1	41009672
Affx-88932474	Omya01	NC_048565.1	41043706
Affx-88955512	Omya01	NC_048565.1	41043795
Affx-88957016	Omya01	NC_048565.1	41064317
Affx-88945870	Omya01	NC_048565.1	41083788
Affx-88939722	Omya01	NC_048565.1	41087200
Affx-88917588	Omya01	NC_048565.1	41087451
Affx-88931426	Omya01	NC_048565.1	41087698
Affx-88932288	Omya01	NC_048565.1	41094504
Affx-88936972	Omya01	NC_048565.1	41158780
Affx-88906734	Omya01	NC_048565.1	41292952
Affx-88961765	Omya01	NC_048565.1	41337467
Affx-88913475	Omya01	NC_048565.1	41339485
Affx-88913676	Omya01	NC_048565.1	41407425
Affx-88914696	Omya01	NC_048565.1	41463796
Affx-88914128	Omya01	NC_048565.1	41483632
Affx-88925652	Omya01	NC_048565.1	41536266
Affx-88951693	Omya01	NC_048565.1	41536647
Affx-88940718	Omya01	NC_048565.1	41575104
Affx-88910096	Omya01	NC_048565.1	41668312
Affx-88918516	Omya01	NC_048565.1	41692398
Affx-88959880	Omya01	NC_048565.1	41745206
Affx-88913851	Omya01	NC_048565.1	41754911
Affx-88934480	Omya01	NC_048565.1	41757027
Affx-88946545	Omya01	NC_048565.1	41876021
Affx-88912355	Omya01	NC_048565.1	41877739
Affx-88914929	Omya01	NC_048565.1	41881314
Affx-88909193	Omya01	NC_048565.1	42025911
Affx-88942356	Omya01	NC_048565.1	42045685
Affx-88904583	Omya01	NC_048565.1	42049827
Affx-88950396	Omya01	NC_048565.1	42053942
Affx-88959914	Omya01	NC_048565.1	42072482
Affx-88928750	Omya01	NC_048565.1	42191187
Affx-88919434	Omya01	NC_048565.1	42274313
Affx-88940433	Omya01	NC_048565.1	42354500
Affx-88911097	Omya01	NC_048565.1	42358853
Affx-88949527	Omya01	NC_048565.1	42391005
Affx-88922264	Omya01	NC_048565.1	42427781
Affx-88947387	Omya01	NC_048565.1	42446165
Affx-88910578	Omya01	NC_048565.1	42463214
Affx-88931475	Omya01	NC_048565.1	42564109
Affx-88918015	Omya01	NC_048565.1	42585518
Affx-88956998	Omya01	NC_048565.1	42656713
Affx-88918574	Omya01	NC_048565.1	42744037
Affx-88906081	Omya01	NC_048565.1	42838622
Affx-88919424	Omya01	NC_048565.1	42839741
Affx-88910324	Omya01	NC_048565.1	42913123
Affx-88917564	Omya01	NC_048565.1	42956077
Affx-88951664	Omya01	NC_048565.1	42978703
Affx-88952200	Omya01	NC_048565.1	43061583
Affx-88960730	Omya01	NC_048565.1	43135965
Affx-88919915	Omya01	NC_048565.1	43204461
Affx-88958365	Omya01	NC_048565.1	43248944
Affx-88905893	Omya01	NC_048565.1	43286461
Affx-88955350	Omya01	NC_048565.1	43318846
Affx-88904679	Omya01	NC_048565.1	43350712
Affx-88924204	Omya01	NC_048565.1	43351434
Affx-88924816	Omya01	NC_048565.1	43407075
Affx-88922945	Omya01	NC_048565.1	43428146
Affx-88929049	Omya01	NC_048565.1	43577616
Affx-88910309	Omya01	NC_048565.1	43736414
Affx-88923411	Omya01	NC_048565.1	43809446
Affx-88927636	Omya01	NC_048565.1	43916353
Affx-88936833	Omya01	NC_048565.1	43917426
Affx-88936827	Omya01	NC_048565.1	43977853
Affx-88941124	Omya01	NC_048565.1	44020041
Affx-88943232	Omya01	NC_048565.1	44034108
Affx-88915656	Omya01	NC_048565.1	44038826
Affx-88913260	Omya01	NC_048565.1	44135462
Affx-88954241	Omya01	NC_048565.1	44270351
Affx-88930491	Omya01	NC_048565.1	44301582
Affx-88960800	Omya01	NC_048565.1	44411425
Affx-88951077	Omya01	NC_048565.1	44454346
Affx-88953208	Omya01	NC_048565.1	44507941
Affx-88932188	Omya01	NC_048565.1	44551929
Affx-88913536	Omya01	NC_048565.1	44604518
Affx-88939361	Omya01	NC_048565.1	44610886
Affx-88939015	Omya01	NC_048565.1	44664992
Affx-88946908	Omya01	NC_048565.1	44714857
Affx-88929539	Omya01	NC_048565.1	44744004
Affx-88944300	Omya01	NC_048565.1	44783476
Affx-88942411	Omya01	NC_048565.1	44860271
Affx-88953621	Omya01	NC_048565.1	44878421
Affx-88948176	Omya01	NC_048565.1	44884457
Affx-88948397	Omya01	NC_048565.1	44901558
Affx-88929495	Omya01	NC_048565.1	44909211
Affx-88950894	Omya01	NC_048565.1	44909255
Affx-88944239	Omya01	NC_048565.1	44922615
Affx-88907202	Omya01	NC_048565.1	44970046
Affx-88934165	Omya01	NC_048565.1	45022351
Affx-88916263	Omya01	NC_048565.1	45029431
Affx-88908407	Omya01	NC_048565.1	45072354
Affx-88924039	Omya01	NC_048565.1	45079731
Affx-88958246	Omya01	NC_048565.1	45079852
Affx-88908164	Omya01	NC_048565.1	45116056
Affx-88909091	Omya01	NC_048565.1	45117076
Affx-88938442	Omya01	NC_048565.1	45252965
Affx-88952880	Omya01	NC_048565.1	45254405
Affx-88913312	Omya01	NC_048565.1	45257348
Affx-88938539	Omya01	NC_048565.1	45266107
Affx-88937819	Omya01	NC_048565.1	45341536
Affx-88944891	Omya01	NC_048565.1	45348132
Affx-88938311	Omya01	NC_048565.1	45351086
Affx-88958410	Omya01	NC_048565.1	45468431
Affx-88915231	Omya01	NC_048565.1	45501803
Affx-88919354	Omya01	NC_048565.1	45535096
Affx-88922325	Omya01	NC_048565.1	45576886
Affx-88906568	Omya01	NC_048565.1	45616571
Affx-88946380	Omya01	NC_048565.1	45632495
Affx-88915779	Omya01	NC_048565.1	45664609
Affx-88912131	Omya01	NC_048565.1	45864946
Affx-88924040	Omya01	NC_048565.1	45882894
Affx-88925978	Omya01	NC_048565.1	45988899
Affx-88955908	Omya01	NC_048565.1	46007345
Affx-88937144	Omya01	NC_048565.1	46036210
Affx-88918821	Omya01	NC_048565.1	46048993
Affx-88915192	Omya01	NC_048565.1	46060561
Affx-88921552	Omya01	NC_048565.1	46142221
Affx-88949055	Omya01	NC_048565.1	46341074
Affx-88946925	Omya01	NC_048565.1	46363175
Affx-88949827	Omya01	NC_048565.1	46405699
Affx-88925509	Omya01	NC_048565.1	46448444
Affx-88908588	Omya01	NC_048565.1	46505782
Affx-88908421	Omya01	NC_048565.1	46554599
Affx-88937706	Omya01	NC_048565.1	46575512
Affx-88904417	Omya01	NC_048565.1	46575712
Affx-88908043	Omya01	NC_048565.1	46581392
Affx-88946997	Omya01	NC_048565.1	46634944
Affx-88956047	Omya01	NC_048565.1	46645473
Affx-88941773	Omya01	NC_048565.1	46712986
Affx-88936155	Omya01	NC_048565.1	46818301
Affx-88952087	Omya01	NC_048565.1	46818589
Affx-88940504	Omya01	NC_048565.1	46818849
Affx-88951493	Omya01	NC_048565.1	46826118
Affx-88955874	Omya01	NC_048565.1	47251432
Affx-88933200	Omya01	NC_048565.1	47327324
Affx-88913193	Omya01	NC_048565.1	47336595
Affx-88961542	Omya01	NC_048565.1	47380236
Affx-88913416	Omya01	NC_048565.1	47380847
Affx-88910564	Omya01	NC_048565.1	47400026
Affx-88919765	Omya01	NC_048565.1	47431128
Affx-88936830	Omya01	NC_048565.1	47447714
Affx-88946020	Omya01	NC_048565.1	47542177
Affx-88947961	Omya01	NC_048565.1	47543113
Affx-88944678	Omya01	NC_048565.1	47603935
Affx-88908137	Omya01	NC_048565.1	47628985
Affx-88931735	Omya01	NC_048565.1	47639217
Affx-88914352	Omya01	NC_048565.1	47754874
Affx-88905578	Omya01	NC_048565.1	47815614
Affx-88948039	Omya01	NC_048565.1	47927768
Affx-88935483	Omya01	NC_048565.1	47984863
Affx-88955618	Omya01	NC_048565.1	48049099
Affx-88941986	Omya01	NC_048565.1	48057802
Affx-88923342	Omya01	NC_048565.1	48129875
Affx-88908176	Omya01	NC_048565.1	48160122
Affx-88954898	Omya01	NC_048565.1	48227560
Affx-88957301	Omya01	NC_048565.1	48263009
Affx-88931749	Omya01	NC_048565.1	48482136
Affx-88908262	Omya01	NC_048565.1	48604101
Affx-88943939	Omya01	NC_048565.1	48628645
Affx-88952382	Omya01	NC_048565.1	48632135
Affx-88922165	Omya01	NC_048565.1	48639095
Affx-88937546	Omya01	NC_048565.1	48686387
Affx-88917256	Omya01	NC_048565.1	48816572
Affx-88950142	Omya01	NC_048565.1	48851530
Affx-88922223	Omya01	NC_048565.1	48905264
Affx-88934181	Omya01	NC_048565.1	48940160
Affx-88930703	Omya01	NC_048565.1	48967892
Affx-88910086	Omya01	NC_048565.1	49028110
Affx-88929865	Omya01	NC_048565.1	49048695
Affx-88944555	Omya01	NC_048565.1	49082396
Affx-88915813	Omya01	NC_048565.1	49099393
Affx-88938793	Omya01	NC_048565.1	49136877
Affx-88930143	Omya01	NC_048565.1	49136937
Affx-88936164	Omya01	NC_048565.1	49208191
Affx-88923891	Omya01	NC_048565.1	49227656
Affx-88943942	Omya01	NC_048565.1	49264833
Affx-88925427	Omya01	NC_048565.1	49306684
Affx-88928477	Omya01	NC_048565.1	49324090
Affx-88943613	Omya01	NC_048565.1	49337910
Affx-88948887	Omya01	NC_048565.1	49406386
Affx-88930480	Omya01	NC_048565.1	49436341
Affx-88907857	Omya01	NC_048565.1	49523008
Affx-88956942	Omya01	NC_048565.1	49550994
Affx-88960280	Omya01	NC_048565.1	49569913
Affx-88953895	Omya01	NC_048565.1	49616666
Affx-88938488	Omya01	NC_048565.1	49623888
Affx-88925603	Omya01	NC_048565.1	49823133
Affx-88937765	Omya01	NC_048565.1	49920512
Affx-88933866	Omya01	NC_048565.1	49957769
Affx-88936266	Omya01	NC_048565.1	49962425
Affx-88937880	Omya01	NC_048565.1	50003315
Affx-88906173	Omya01	NC_048565.1	50030326
Affx-88918299	Omya01	NC_048565.1	50045488
Affx-88909930	Omya01	NC_048565.1	50052230
Affx-88959551	Omya01	NC_048565.1	50121933
Affx-88919068	Omya01	NC_048565.1	50139832
Affx-88907851	Omya01	NC_048565.1	50269048
Affx-88956122	Omya01	NC_048565.1	50283862
Affx-88922650	Omya01	NC_048565.1	50292505
Affx-88907104	Omya01	NC_048565.1	50321814
Affx-88941862	Omya01	NC_048565.1	50344915
Affx-88905301	Omya01	NC_048565.1	50391352
Affx-88942431	Omya01	NC_048565.1	50391481
Affx-88921343	Omya01	NC_048565.1	50425925
Affx-88952855	Omya01	NC_048565.1	50466652
Affx-88949668	Omya01	NC_048565.1	50643848
Affx-88952846	Omya01	NC_048565.1	50695352
Affx-88948010	Omya01	NC_048565.1	50727841
Affx-88952634	Omya01	NC_048565.1	50727893
Affx-88937471	Omya01	NC_048565.1	50728607
Affx-88951509	Omya01	NC_048565.1	50778873
Affx-88927729	Omya01	NC_048565.1	50844149
Affx-88935126	Omya01	NC_048565.1	50849952
Affx-88946007	Omya01	NC_048565.1	50871201
Affx-88929082	Omya01	NC_048565.1	50871296
Affx-88949789	Omya01	NC_048565.1	50888333
Affx-88924754	Omya01	NC_048565.1	50898046
Affx-88908415	Omya01	NC_048565.1	50970429
Affx-88914470	Omya01	NC_048565.1	51022781
Affx-88916515	Omya01	NC_048565.1	51048567
Affx-88916501	Omya01	NC_048565.1	51058568
Affx-88910462	Omya01	NC_048565.1	51159727
Affx-88949388	Omya01	NC_048565.1	51168774
Affx-88909403	Omya01	NC_048565.1	51238686
Affx-88952376	Omya01	NC_048565.1	51325659
Affx-88906360	Omya01	NC_048565.1	51337007
Affx-88939903	Omya01	NC_048565.1	51337101
Affx-88925301	Omya01	NC_048565.1	51337210
Affx-88943625	Omya01	NC_048565.1	51393474
Affx-88908333	Omya01	NC_048565.1	51399441
Affx-88949355	Omya01	NC_048565.1	51406053
Affx-88928402	Omya01	NC_048565.1	51409484
Affx-88905663	Omya01	NC_048565.1	51450003
Affx-88951326	Omya01	NC_048565.1	51462294
Affx-88910165	Omya01	NC_048565.1	51463549
Affx-88933303	Omya01	NC_048565.1	51463628
Affx-88959040	Omya01	NC_048565.1	51467519
Affx-88959208	Omya01	NC_048565.1	51489058
Affx-88927695	Omya01	NC_048565.1	51534562
Affx-88917230	Omya01	NC_048565.1	51536010
Affx-88951842	Omya01	NC_048565.1	51569641
Affx-88915066	Omya01	NC_048565.1	51600002
Affx-88937771	Omya01	NC_048565.1	51604068
Affx-88932080	Omya01	NC_048565.1	51641692
Affx-88941452	Omya01	NC_048565.1	51673350
Affx-88931044	Omya01	NC_048565.1	51730740
Affx-88936435	Omya01	NC_048565.1	51736729
Affx-88927302	Omya01	NC_048565.1	51740730
Affx-88933862	Omya01	NC_048565.1	51766514
Affx-88927894	Omya01	NC_048565.1	51849234
Affx-88924977	Omya01	NC_048565.1	51858593
Affx-88932157	Omya01	NC_048565.1	51858651
Affx-88927845	Omya01	NC_048565.1	51984169
Affx-88929859	Omya01	NC_048565.1	52116805
Affx-88919779	Omya01	NC_048565.1	52117384
Affx-88940702	Omya01	NC_048565.1	52197034
Affx-88923446	Omya01	NC_048565.1	52239140
Affx-88919806	Omya01	NC_048565.1	52240665
Affx-88909755	Omya01	NC_048565.1	52247852
Affx-88917174	Omya01	NC_048565.1	52247952
Affx-88936094	Omya01	NC_048565.1	52265676
Affx-88905329	Omya01	NC_048565.1	52311538
Affx-88953124	Omya01	NC_048565.1	52336050
Affx-88905092	Omya01	NC_048565.1	52399567
Affx-88915536	Omya01	NC_048565.1	52408100
Affx-88942893	Omya01	NC_048565.1	52537733
Affx-88952163	Omya01	NC_048565.1	52546376
Affx-88945980	Omya01	NC_048565.1	52568260
Affx-88912908	Omya01	NC_048565.1	52596001
Affx-88937057	Omya01	NC_048565.1	52625928
Affx-88953216	Omya01	NC_048565.1	52625978
Affx-88952074	Omya01	NC_048565.1	52721686
Affx-88918301	Omya01	NC_048565.1	52722507
Affx-88911736	Omya01	NC_048565.1	52731397
Affx-88941222	Omya01	NC_048565.1	52853210
Affx-88936220	Omya01	NC_048565.1	52905467
Affx-88935975	Omya01	NC_048565.1	52925031
Affx-88950199	Omya01	NC_048565.1	53035955
Affx-88926561	Omya01	NC_048565.1	53044815
Affx-88958463	Omya01	NC_048565.1	53090811
Affx-88939793	Omya01	NC_048565.1	53111643
Affx-88910515	Omya01	NC_048565.1	53131735
Affx-88912606	Omya01	NC_048565.1	53173110
Affx-88952024	Omya01	NC_048565.1	53187223
Affx-88955458	Omya01	NC_048565.1	53243589
Affx-88915527	Omya01	NC_048565.1	53299602
Affx-88960858	Omya01	NC_048565.1	53355956
Affx-88951737	Omya01	NC_048565.1	53399613
Affx-88908374	Omya01	NC_048565.1	53400040
Affx-88924860	Omya01	NC_048565.1	53409257
Affx-88929850	Omya01	NC_048565.1	53409705
Affx-88940373	Omya01	NC_048565.1	53435016
Affx-88954972	Omya01	NC_048565.1	53443925
Affx-88929640	Omya01	NC_048565.1	53503085
Affx-88911377	Omya01	NC_048565.1	53571511
Affx-88956221	Omya01	NC_048565.1	53729915
Affx-88934049	Omya01	NC_048565.1	53757292
Affx-88950754	Omya01	NC_048565.1	53894539
Affx-88921619	Omya01	NC_048565.1	53895629
Affx-88958227	Omya01	NC_048565.1	54019123
Affx-88955854	Omya01	NC_048565.1	54113609
Affx-88944496	Omya01	NC_048565.1	54168980
Affx-88934342	Omya01	NC_048565.1	54295726
Affx-88908656	Omya01	NC_048565.1	54296393
Affx-88917375	Omya01	NC_048565.1	54308171
Affx-88915900	Omya01	NC_048565.1	54463446
Affx-88949529	Omya01	NC_048565.1	54594167
Affx-88956923	Omya01	NC_048565.1	54689025
Affx-88906574	Omya01	NC_048565.1	54689719
Affx-88939794	Omya01	NC_048565.1	54875113
Affx-88947535	Omya01	NC_048565.1	54927803
Affx-88961112	Omya01	NC_048565.1	55222699
Affx-88960601	Omya01	NC_048565.1	55280303
Affx-88915929	Omya01	NC_048565.1	55317028
Affx-88929767	Omya01	NC_048565.1	55318944
Affx-88911620	Omya01	NC_048565.1	55319815
Affx-88920626	Omya01	NC_048565.1	55367469
Affx-88961612	Omya01	NC_048565.1	55461591
Affx-88904895	Omya01	NC_048565.1	55561869
Affx-88958121	Omya01	NC_048565.1	55579922
Affx-88960086	Omya01	NC_048565.1	55609338
Affx-88906165	Omya01	NC_048565.1	55649192
Affx-88936513	Omya01	NC_048565.1	55713211
Affx-88909483	Omya01	NC_048565.1	55822533
Affx-88908279	Omya01	NC_048565.1	55840314
Affx-88923004	Omya01	NC_048565.1	55922607
Affx-88944633	Omya01	NC_048565.1	55940771
Affx-88955735	Omya01	NC_048565.1	55985568
Affx-88958135	Omya01	NC_048565.1	56020431
Affx-88908109	Omya01	NC_048565.1	56044010
Affx-88960295	Omya01	NC_048565.1	56111086
Affx-88917888	Omya01	NC_048565.1	56486173
Affx-88930403	Omya01	NC_048565.1	56505022
Affx-88952513	Omya01	NC_048565.1	56506186
Affx-88930489	Omya01	NC_048565.1	56567285
Affx-88954420	Omya01	NC_048565.1	56621394
Affx-88906974	Omya01	NC_048565.1	56694704
Affx-88940812	Omya01	NC_048565.1	56710081
Affx-88955986	Omya01	NC_048565.1	56800757
Affx-88917712	Omya01	NC_048565.1	56804186
Affx-88931654	Omya01	NC_048565.1	56861332
Affx-88926098	Omya01	NC_048565.1	56901161
Affx-88948916	Omya01	NC_048565.1	56902294
Affx-88959452	Omya01	NC_048565.1	56920806
Affx-88913968	Omya01	NC_048565.1	57035744
Affx-88958361	Omya01	NC_048565.1	57084251
Affx-88943707	Omya01	NC_048565.1	57114285
Affx-88904828	Omya01	NC_048565.1	57283709
Affx-88907406	Omya01	NC_048565.1	57370804
Affx-88907746	Omya01	NC_048565.1	57470720
Affx-88952747	Omya01	NC_048565.1	57528446
Affx-88912872	Omya01	NC_048565.1	57806400
Affx-88941516	Omya01	NC_048565.1	57818428
Affx-88906632	Omya01	NC_048565.1	57860939
Affx-88933706	Omya01	NC_048565.1	57873972
Affx-88926130	Omya01	NC_048565.1	57875909
Affx-88912364	Omya01	NC_048565.1	57991787
Affx-88906111	Omya01	NC_048565.1	57994139
Affx-88940112	Omya01	NC_048565.1	58076080
Affx-88922260	Omya01	NC_048565.1	58234666
Affx-88960863	Omya01	NC_048565.1	58710463
Affx-88930884	Omya01	NC_048565.1	58835477
Affx-88920025	Omya01	NC_048565.1	58835529
Affx-88921362	Omya01	NC_048565.1	58856509
Affx-88916723	Omya01	NC_048565.1	59013058
Affx-88917185	Omya01	NC_048565.1	59031021
Affx-88915025	Omya01	NC_048565.1	59055579
Affx-88957926	Omya01	NC_048565.1	59165884
Affx-88927812	Omya01	NC_048565.1	59192704
Affx-88946437	Omya01	NC_048565.1	59293084
Affx-88948204	Omya01	NC_048565.1	59299417
Affx-88928636	Omya01	NC_048565.1	59299621
Affx-88929515	Omya01	NC_048565.1	59311866
Affx-88933313	Omya01	NC_048565.1	59318022
Affx-88916038	Omya01	NC_048565.1	59379443
Affx-88906005	Omya01	NC_048565.1	59379540
Affx-88947253	Omya01	NC_048565.1	59422037
Affx-88909119	Omya01	NC_048565.1	59445054
Affx-88908814	Omya01	NC_048565.1	59515228
Affx-88952101	Omya01	NC_048565.1	59516292
Affx-88905014	Omya01	NC_048565.1	59518681
Affx-88918998	Omya01	NC_048565.1	59629844
Affx-88941313	Omya01	NC_048565.1	59717408
Affx-88933991	Omya01	NC_048565.1	59726147
Affx-88925769	Omya01	NC_048565.1	59726679
Affx-88958020	Omya01	NC_048565.1	59801423
Affx-88923150	Omya01	NC_048565.1	59810999
Affx-88941775	Omya01	NC_048565.1	59812656
Affx-88937785	Omya01	NC_048565.1	59814405
Affx-88948025	Omya01	NC_048565.1	59814698
Affx-88906972	Omya01	NC_048565.1	59814741
Affx-88940394	Omya01	NC_048565.1	59826255
Affx-88933848	Omya01	NC_048565.1	59910515
Affx-88957901	Omya01	NC_048565.1	59922863
Affx-88919842	Omya01	NC_048565.1	59960714
Affx-88953153	Omya01	NC_048565.1	59976717
Affx-88916828	Omya01	NC_048565.1	60118354
Affx-88960848	Omya01	NC_048565.1	60128775
Affx-88925166	Omya01	NC_048565.1	60147941
Affx-88934682	Omya01	NC_048565.1	60184204
Affx-88951548	Omya01	NC_048565.1	60204970
Affx-88951579	Omya01	NC_048565.1	60220256
Affx-88911058	Omya01	NC_048565.1	60262882
Affx-88929017	Omya01	NC_048565.1	60335574
Affx-88951734	Omya01	NC_048565.1	60417465
Affx-88959084	Omya01	NC_048565.1	60443180
Affx-88959037	Omya01	NC_048565.1	60462123
Affx-88946886	Omya01	NC_048565.1	60532247
Affx-88949045	Omya01	NC_048565.1	60532325
Affx-88904569	Omya01	NC_048565.1	60608545
Affx-88960796	Omya01	NC_048565.1	60822321
Affx-88959400	Omya01	NC_048565.1	60836796
Affx-88914068	Omya01	NC_048565.1	61024650
Affx-88940611	Omya01	NC_048565.1	61050102
Affx-88928460	Omya01	NC_048565.1	61065854
Affx-88925256	Omya01	NC_048565.1	61149646
Affx-88957805	Omya01	NC_048565.1	61215888
Affx-88905456	Omya01	NC_048565.1	61287029
Affx-88909718	Omya01	NC_048565.1	61336437
Affx-88911637	Omya01	NC_048565.1	61352340
Affx-88918148	Omya01	NC_048565.1	61356339
Affx-88926630	Omya01	NC_048565.1	61550851
Affx-88923178	Omya01	NC_048565.1	61561130
Affx-88910262	Omya01	NC_048565.1	61733313
Affx-88905151	Omya01	NC_048565.1	61744762
Affx-88925304	Omya01	NC_048565.1	61746693
Affx-88938552	Omya01	NC_048565.1	61755336
Affx-88919681	Omya01	NC_048565.1	61761257
Affx-88909360	Omya01	NC_048565.1	61767939
Affx-88933014	Omya01	NC_048565.1	61831042
Affx-88932512	Omya01	NC_048565.1	61846009
Affx-88931894	Omya01	NC_048565.1	61853270
Affx-88952775	Omya01	NC_048565.1	61855730
Affx-88927929	Omya01	NC_048565.1	61855856
Affx-88923566	Omya01	NC_048565.1	61856443
Affx-88922180	Omya01	NC_048565.1	61860907
Affx-88945823	Omya01	NC_048565.1	61868948
Affx-88919124	Omya01	NC_048565.1	61902758
Affx-88942403	Omya01	NC_048565.1	61902762
Affx-88952046	Omya01	NC_048565.1	61902964
Affx-88944879	Omya01	NC_048565.1	61940055
Affx-88951681	Omya01	NC_048565.1	61967936
Affx-88946407	Omya01	NC_048565.1	61981920
Affx-88943825	Omya01	NC_048565.1	62114894
Affx-88908716	Omya01	NC_048565.1	62171860
Affx-88927477	Omya01	NC_048565.1	62172063
Affx-88919583	Omya01	NC_048565.1	62209474
Affx-88956035	Omya01	NC_048565.1	62253880
Affx-88940416	Omya01	NC_048565.1	62274149
Affx-88923160	Omya01	NC_048565.1	62286962
Affx-88929538	Omya01	NC_048565.1	62362028
Affx-88947741	Omya01	NC_048565.1	62365666
Affx-88951724	Omya01	NC_048565.1	62389470
Affx-88914401	Omya01	NC_048565.1	62389810
Affx-88951597	Omya01	NC_048565.1	62395692
Affx-88949829	Omya01	NC_048565.1	62396205
Affx-88929963	Omya01	NC_048565.1	62403104
Affx-88954831	Omya01	NC_048565.1	62420810
Affx-88935432	Omya01	NC_048565.1	62420926
Affx-88904631	Omya01	NC_048565.1	62431023
Affx-88929676	Omya01	NC_048565.1	62449919
Affx-88933663	Omya01	NC_048565.1	62481706
Affx-88953748	Omya01	NC_048565.1	62481775
Affx-88911431	Omya01	NC_048565.1	62483120
Affx-88960420	Omya01	NC_048565.1	62510511
Affx-88907335	Omya01	NC_048565.1	62596473
Affx-88905060	Omya01	NC_048565.1	62598525
Affx-88913074	Omya01	NC_048565.1	62718706
Affx-88960674	Omya01	NC_048565.1	62786259
Affx-88918342	Omya01	NC_048565.1	62789204
Affx-88917255	Omya01	NC_048565.1	62793686
Affx-88926826	Omya01	NC_048565.1	62793715
Affx-88956288	Omya01	NC_048565.1	62836210
Affx-88958356	Omya01	NC_048565.1	62880037
Affx-88914522	Omya01	NC_048565.1	62949449
Affx-88921098	Omya01	NC_048565.1	62957149
Affx-88906156	Omya01	NC_048565.1	62987914
Affx-88936886	Omya01	NC_048565.1	63030175
Affx-88925955	Omya01	NC_048565.1	63079208
Affx-88938827	Omya01	NC_048565.1	63079226
Affx-88944303	Omya01	NC_048565.1	63159705
Affx-88919937	Omya01	NC_048565.1	63165204
Affx-88916911	Omya01	NC_048565.1	63165447
Affx-88946749	Omya01	NC_048565.1	63174399
Affx-88916443	Omya01	NC_048565.1	63219103
Affx-88921928	Omya01	NC_048565.1	63223841
Affx-88918823	Omya01	NC_048565.1	63268545
Affx-88928423	Omya01	NC_048565.1	63358227
Affx-88943143	Omya01	NC_048565.1	63436512
Affx-88911936	Omya01	NC_048565.1	63535458
Affx-88923885	Omya01	NC_048565.1	63565315
Affx-88930401	Omya01	NC_048565.1	63579693
Affx-88959764	Omya01	NC_048565.1	63585569
Affx-88948495	Omya01	NC_048565.1	63593975
Affx-88912602	Omya01	NC_048565.1	63701514
Affx-88913669	Omya01	NC_048565.1	63747382
Affx-88937188	Omya01	NC_048565.1	63776148
Affx-88937035	Omya01	NC_048565.1	63822950
Affx-88924443	Omya01	NC_048565.1	63826803
Affx-88904814	Omya01	NC_048565.1	63990428
Affx-88935790	Omya01	NC_048565.1	64049456
Affx-88931100	Omya01	NC_048565.1	64079624
Affx-88935701	Omya01	NC_048565.1	64111004
Affx-88919053	Omya01	NC_048565.1	64136670
Affx-88923128	Omya01	NC_048565.1	64169094
Affx-88949991	Omya01	NC_048565.1	64266418
Affx-88942941	Omya01	NC_048565.1	64290527
Affx-88918267	Omya01	NC_048565.1	64357186
Affx-88946250	Omya01	NC_048565.1	64401157
Affx-88921005	Omya01	NC_048565.1	64431479
Affx-88944902	Omya01	NC_048565.1	64487437
Affx-88916811	Omya01	NC_048565.1	64562322
Affx-88927669	Omya01	NC_048565.1	64687177
Affx-88908195	Omya01	NC_048565.1	64694304
Affx-88961591	Omya01	NC_048565.1	64713139
Affx-88927663	Omya01	NC_048565.1	64723341
Affx-88907664	Omya01	NC_048565.1	64729960
Affx-88954575	Omya01	NC_048565.1	64766712
Affx-88946854	Omya01	NC_048565.1	64783880
Affx-88948221	Omya01	NC_048565.1	64850544
Affx-88940900	Omya01	NC_048565.1	64862070
Affx-88948296	Omya01	NC_048565.1	64882662
Affx-88908311	Omya01	NC_048565.1	64911499
Affx-88943686	Omya01	NC_048565.1	64975087
Affx-88925081	Omya01	NC_048565.1	65066247
Affx-88922493	Omya01	NC_048565.1	65167537
Affx-88923379	Omya01	NC_048565.1	65167620
Affx-88927209	Omya01	NC_048565.1	65167773
Affx-88938631	Omya01	NC_048565.1	65167776
Affx-88913487	Omya01	NC_048565.1	65167803
Affx-88913156	Omya01	NC_048565.1	65171741
Affx-88940154	Omya01	NC_048565.1	65174037
Affx-88909680	Omya01	NC_048565.1	65179896
Affx-88918959	Omya01	NC_048565.1	65182398
Affx-88946346	Omya01	NC_048565.1	65198591
Affx-88950886	Omya01	NC_048565.1	65330748
Affx-88917623	Omya01	NC_048565.1	65384142
Affx-88932711	Omya01	NC_048565.1	65452075
Affx-88918346	Omya01	NC_048565.1	65481840
Affx-88922540	Omya01	NC_048565.1	65481990
Affx-88942874	Omya01	NC_048565.1	65514442
Affx-88928095	Omya01	NC_048565.1	65582688
Affx-88954055	Omya01	NC_048565.1	65628594
Affx-88948317	Omya01	NC_048565.1	65648896
Affx-88928971	Omya01	NC_048565.1	65671278
Affx-88910605	Omya01	NC_048565.1	65671441
Affx-88960137	Omya01	NC_048565.1	65713911
Affx-88958257	Omya01	NC_048565.1	65760737
Affx-88952416	Omya01	NC_048565.1	65771839
Affx-88957308	Omya01	NC_048565.1	65781629
Affx-88924160	Omya01	NC_048565.1	65921151
Affx-88926758	Omya01	NC_048565.1	66023896
Affx-88928395	Omya01	NC_048565.1	66330486
Affx-88949848	Omya01	NC_048565.1	66344672
Affx-88912068	Omya01	NC_048565.1	66351237
Affx-88954211	Omya01	NC_048565.1	66351500
Affx-88907657	Omya01	NC_048565.1	66361662
Affx-88952292	Omya01	NC_048565.1	66384705
Affx-88946779	Omya01	NC_048565.1	66405640
Affx-88949492	Omya01	NC_048565.1	66429119
Affx-88954500	Omya01	NC_048565.1	66432792
Affx-88961676	Omya01	NC_048565.1	66432943
Affx-88924830	Omya01	NC_048565.1	66492140
Affx-88949261	Omya01	NC_048565.1	66550625
Affx-88905843	Omya01	NC_048565.1	66550683
Affx-88946243	Omya01	NC_048565.1	66620758
Affx-88918309	Omya01	NC_048565.1	66626344
Affx-88949772	Omya01	NC_048565.1	66666756
Affx-88955237	Omya01	NC_048565.1	66704603
Affx-88942193	Omya01	NC_048565.1	66704704
Affx-88957394	Omya01	NC_048565.1	66835851
Affx-88906941	Omya01	NC_048565.1	66888608
Affx-88945047	Omya01	NC_048565.1	66914930
Affx-88947365	Omya01	NC_048565.1	66967972
Affx-88960154	Omya01	NC_048565.1	67091967
Affx-88930767	Omya01	NC_048565.1	67186191
Affx-88955733	Omya01	NC_048565.1	67277572
Affx-88927962	Omya01	NC_048565.1	67290021
Affx-88928439	Omya01	NC_048565.1	67351382
Affx-88921483	Omya01	NC_048565.1	67354574
Affx-88940552	Omya01	NC_048565.1	67357253
Affx-88952578	Omya01	NC_048565.1	67357412
Affx-88951095	Omya01	NC_048565.1	67395360
Affx-88953453	Omya01	NC_048565.1	67443176
Affx-88959434	Omya01	NC_048565.1	67444773
Affx-88956007	Omya01	NC_048565.1	67450606
Affx-88913894	Omya01	NC_048565.1	67452475
Affx-88925635	Omya01	NC_048565.1	67504644
Affx-88936652	Omya01	NC_048565.1	67506059
Affx-88931527	Omya01	NC_048565.1	67528996
Affx-88918447	Omya01	NC_048565.1	67541529
Affx-88934462	Omya01	NC_048565.1	67552123
Affx-88908965	Omya01	NC_048565.1	67561000
Affx-88947831	Omya01	NC_048565.1	67587943
Affx-88943279	Omya01	NC_048565.1	67623232
Affx-88920482	Omya01	NC_048565.1	67637266
Affx-88928753	Omya01	NC_048565.1	67638041
Affx-88952737	Omya01	NC_048565.1	67639550
Affx-88904935	Omya01	NC_048565.1	67682210
Affx-88944927	Omya01	NC_048565.1	67684826
Affx-88909259	Omya01	NC_048565.1	67706537
Affx-88928899	Omya01	NC_048565.1	67723055
Affx-88937422	Omya01	NC_048565.1	67794235
Affx-88922605	Omya01	NC_048565.1	67794530
Affx-88925094	Omya01	NC_048565.1	67798705
Affx-88946846	Omya01	NC_048565.1	67805227
Affx-88913959	Omya01	NC_048565.1	67814121
Affx-88954860	Omya01	NC_048565.1	67814358
Affx-88929471	Omya01	NC_048565.1	67814380
Affx-88914901	Omya01	NC_048565.1	67962310
Affx-88942381	Omya01	NC_048565.1	67972029
Affx-88955234	Omya01	NC_048565.1	68005401
Affx-88955755	Omya01	NC_048565.1	68021814
Affx-88956557	Omya01	NC_048565.1	68112464
Affx-88929005	Omya01	NC_048565.1	68132181
Affx-88937547	Omya01	NC_048565.1	68167648
Affx-88955932	Omya01	NC_048565.1	68175481
Affx-88955798	Omya01	NC_048565.1	68199719
Affx-88916383	Omya01	NC_048565.1	68316754
Affx-88940270	Omya01	NC_048565.1	68367203
Affx-88918619	Omya01	NC_048565.1	68405531
Affx-88936506	Omya01	NC_048565.1	68409669
Affx-88912752	Omya01	NC_048565.1	68557676
Affx-88949459	Omya01	NC_048565.1	68568671
Affx-88941217	Omya01	NC_048565.1	68580410
Affx-88955402	Omya01	NC_048565.1	68598858
Affx-88908151	Omya01	NC_048565.1	68619599
Affx-88920932	Omya01	NC_048565.1	68619905
Affx-88961294	Omya01	NC_048565.1	68666673
Affx-88912159	Omya01	NC_048565.1	68682468
Affx-88940644	Omya01	NC_048565.1	68696074
Affx-88918484	Omya01	NC_048565.1	68712799
Affx-88958522	Omya01	NC_048565.1	68741631
Affx-88955730	Omya01	NC_048565.1	68742988
Affx-88960040	Omya01	NC_048565.1	68759025
Affx-88934657	Omya01	NC_048565.1	68790431
Affx-88956615	Omya01	NC_048565.1	68808737
Affx-88958754	Omya01	NC_048565.1	68825808
Affx-88942450	Omya01	NC_048565.1	68841912
Affx-88943007	Omya01	NC_048565.1	68870186
Affx-88916037	Omya01	NC_048565.1	68948649
Affx-88908543	Omya01	NC_048565.1	68954898
Affx-88919587	Omya01	NC_048565.1	69047188
Affx-88923019	Omya01	NC_048565.1	69057930
Affx-88954372	Omya01	NC_048565.1	69059427
Affx-88934694	Omya01	NC_048565.1	69070079
Affx-88915225	Omya01	NC_048565.1	69087875
Affx-88921508	Omya01	NC_048565.1	69120720
Affx-88917181	Omya01	NC_048565.1	69184560
Affx-88926503	Omya01	NC_048565.1	69219792
Affx-88956962	Omya01	NC_048565.1	69263199
Affx-88936284	Omya01	NC_048565.1	69289843
Affx-88951504	Omya01	NC_048565.1	69289852
Affx-88936282	Omya01	NC_048565.1	69387398
Affx-88927961	Omya01	NC_048565.1	69387891
Affx-88947892	Omya01	NC_048565.1	69391289
Affx-88936832	Omya01	NC_048565.1	69475002
Affx-88956616	Omya01	NC_048565.1	69478790
Affx-88945510	Omya01	NC_048565.1	69512571
Affx-88950378	Omya01	NC_048565.1	69512814
Affx-88950319	Omya01	NC_048565.1	69529737
Affx-88928273	Omya01	NC_048565.1	69587319
Affx-88948651	Omya01	NC_048565.1	69679612
Affx-88924000	Omya01	NC_048565.1	69751531
Affx-88948028	Omya01	NC_048565.1	69765718
Affx-88936111	Omya01	NC_048565.1	69766984
Affx-88905072	Omya01	NC_048565.1	69805104
Affx-88920139	Omya01	NC_048565.1	69807077
Affx-88958821	Omya01	NC_048565.1	69922621
Affx-88919718	Omya01	NC_048565.1	69962654
Affx-88942903	Omya01	NC_048565.1	69974574
Affx-88952450	Omya01	NC_048565.1	70004383
Affx-88930538	Omya01	NC_048565.1	70004500
Affx-88927882	Omya01	NC_048565.1	70109226
Affx-88949664	Omya01	NC_048565.1	70175086
Affx-88924372	Omya01	NC_048565.1	70218657
Affx-88961078	Omya01	NC_048565.1	70261970
Affx-88953764	Omya01	NC_048565.1	70263893
Affx-88923498	Omya01	NC_048565.1	70323713
Affx-88939218	Omya01	NC_048565.1	70346364
Affx-88909615	Omya01	NC_048565.1	70369961
Affx-88923463	Omya01	NC_048565.1	70383777
Affx-88945366	Omya01	NC_048565.1	70402766
Affx-88920723	Omya01	NC_048565.1	70405977
Affx-88950895	Omya01	NC_048565.1	70445801
Affx-88924224	Omya01	NC_048565.1	70452611
Affx-88954762	Omya01	NC_048565.1	70524960
Affx-88920153	Omya01	NC_048565.1	70617260
Affx-88921647	Omya01	NC_048565.1	70664233
Affx-88954394	Omya01	NC_048565.1	70671276
Affx-88951690	Omya01	NC_048565.1	70712622
Affx-88931598	Omya01	NC_048565.1	70715448
Affx-88954925	Omya01	NC_048565.1	70764947
Affx-88909284	Omya01	NC_048565.1	70771979
Affx-88946291	Omya01	NC_048565.1	70782679
Affx-88929586	Omya01	NC_048565.1	70794061
Affx-88922521	Omya01	NC_048565.1	70856547
Affx-88955600	Omya01	NC_048565.1	70863501
Affx-88931630	Omya01	NC_048565.1	70867419
Affx-88908061	Omya01	NC_048565.1	70886048
Affx-88928453	Omya01	NC_048565.1	70920509
Affx-88935334	Omya01	NC_048565.1	71037276
Affx-88915911	Omya01	NC_048565.1	71077887
Affx-88956925	Omya01	NC_048565.1	71104908
Affx-88942935	Omya01	NC_048565.1	71265365
Affx-88937725	Omya01	NC_048565.1	71267110
Affx-88909242	Omya01	NC_048565.1	71267414
Affx-88917943	Omya01	NC_048565.1	71422861
Affx-88934973	Omya01	NC_048565.1	71505764
Affx-88921025	Omya01	NC_048565.1	71571043
Affx-88933437	Omya01	NC_048565.1	71623705
Affx-88922757	Omya01	NC_048565.1	71722662
Affx-88951186	Omya01	NC_048565.1	71942889
Affx-88956349	Omya01	NC_048565.1	71984084
Affx-88908756	Omya01	NC_048565.1	71995673
Affx-88939574	Omya01	NC_048565.1	72121111
Affx-88912722	Omya01	NC_048565.1	72135030
Affx-88914073	Omya01	NC_048565.1	72175388
Affx-88959483	Omya01	NC_048565.1	72263862
Affx-88961325	Omya01	NC_048565.1	72265817
Affx-88921681	Omya01	NC_048565.1	72313211
Affx-88945273	Omya01	NC_048565.1	72313274
Affx-88941218	Omya01	NC_048565.1	72313405
Affx-88947799	Omya01	NC_048565.1	72370206
Affx-88904623	Omya01	NC_048565.1	72462422
Affx-88956449	Omya01	NC_048565.1	72472948
Affx-88905264	Omya01	NC_048565.1	72482603
Affx-88934562	Omya01	NC_048565.1	72580407
Affx-88920926	Omya01	NC_048565.1	72583280
Affx-88916874	Omya01	NC_048565.1	72612824
Affx-88948721	Omya01	NC_048565.1	72614752
Affx-88945045	Omya01	NC_048565.1	72615123
Affx-88957820	Omya01	NC_048565.1	72646609
Affx-88913524	Omya01	NC_048565.1	72726338
Affx-88956106	Omya01	NC_048565.1	72788899
Affx-88957173	Omya01	NC_048565.1	72808862
Affx-88918350	Omya01	NC_048565.1	72864511
Affx-88961142	Omya01	NC_048565.1	72871144
Affx-88927787	Omya01	NC_048565.1	72873913
Affx-88922472	Omya01	NC_048565.1	72902371
Affx-88920681	Omya01	NC_048565.1	72916508
Affx-88925627	Omya01	NC_048565.1	73068928
Affx-88958853	Omya01	NC_048565.1	73070471
Affx-88920988	Omya01	NC_048565.1	73239703
Affx-88905871	Omya01	NC_048565.1	73259703
Affx-88934724	Omya01	NC_048565.1	73508717
Affx-88926977	Omya01	NC_048565.1	73638332
Affx-88941253	Omya01	NC_048565.1	73638457
Affx-88927933	Omya01	NC_048565.1	73638598
Affx-88933788	Omya01	NC_048565.1	73662998
Affx-88935527	Omya01	NC_048565.1	73683036
Affx-88958550	Omya01	NC_048565.1	73717221
Affx-88919870	Omya01	NC_048565.1	73751299
Affx-88909752	Omya01	NC_048565.1	73753597
Affx-88949302	Omya01	NC_048565.1	73754414
Affx-88928046	Omya01	NC_048565.1	73911257
Affx-88912521	Omya01	NC_048565.1	73911333
Affx-88919135	Omya01	NC_048565.1	73942199
Affx-88954802	Omya01	NC_048565.1	73961259
Affx-88935555	Omya01	NC_048565.1	73998267
Affx-88920654	Omya01	NC_048565.1	73998423
Affx-88955302	Omya01	NC_048565.1	74047537
Affx-88937060	Omya01	NC_048565.1	74068376
Affx-88961437	Omya01	NC_048565.1	74109202
Affx-88961110	Omya01	NC_048565.1	74110905
Affx-88939625	Omya01	NC_048565.1	74172672
Affx-88919549	Omya01	NC_048565.1	74172722
Affx-88949313	Omya01	NC_048565.1	74181908
Affx-88947390	Omya01	NC_048565.1	74183850
Affx-88938406	Omya01	NC_048565.1	74211348
Affx-88953462	Omya01	NC_048565.1	74226487
Affx-88942619	Omya01	NC_048565.1	74226577
Affx-88938515	Omya01	NC_048565.1	74227363
Affx-88911614	Omya01	NC_048565.1	74229610
Affx-88908519	Omya01	NC_048565.1	74230039
Affx-88915288	Omya01	NC_048565.1	74314866
Affx-88927866	Omya01	NC_048565.1	74326807
Affx-88958486	Omya01	NC_048565.1	74436008
Affx-88938260	Omya01	NC_048565.1	74711291
Affx-88955438	Omya01	NC_048565.1	74745389
Affx-88959146	Omya01	NC_048565.1	74777239
Affx-88952695	Omya01	NC_048565.1	74825367
Affx-88928873	Omya01	NC_048565.1	74881729
Affx-88941067	Omya01	NC_048565.1	74993559
Affx-88915564	Omya01	NC_048565.1	75017740
Affx-88928067	Omya01	NC_048565.1	75072722
Affx-88938692	Omya01	NC_048565.1	75127770
Affx-88907067	Omya01	NC_048565.1	75334733
Affx-88946650	Omya01	NC_048565.1	75373256
Affx-88906114	Omya01	NC_048565.1	75396822
Affx-88912061	Omya01	NC_048565.1	75472971
Affx-88918219	Omya01	NC_048565.1	75473040
Affx-88929494	Omya01	NC_048565.1	75479523
Affx-88939605	Omya01	NC_048565.1	75489825
Affx-88939988	Omya01	NC_048565.1	75493087
Affx-88957632	Omya01	NC_048565.1	75500038
Affx-88937793	Omya01	NC_048565.1	75542255
Affx-88910043	Omya01	NC_048565.1	75557906
Affx-88939022	Omya01	NC_048565.1	75560782
Affx-88914040	Omya01	NC_048565.1	75694036
Affx-88926201	Omya01	NC_048565.1	75724662
Affx-88906638	Omya01	NC_048565.1	75818816
Affx-88918022	Omya01	NC_048565.1	75821223
Affx-88923203	Omya01	NC_048565.1	75825961
Affx-88943013	Omya01	NC_048565.1	75831843
Affx-88942198	Omya01	NC_048565.1	75834385
Affx-88937649	Omya01	NC_048565.1	75847970
Affx-88938129	Omya01	NC_048565.1	75937634
Affx-88933690	Omya01	NC_048565.1	75966394
Affx-88949320	Omya01	NC_048565.1	75971719
Affx-88906890	Omya01	NC_048565.1	75990245
Affx-88923131	Omya01	NC_048565.1	76000990
Affx-88910027	Omya01	NC_048565.1	76040283
Affx-88956317	Omya01	NC_048565.1	76047137
Affx-88928440	Omya01	NC_048565.1	76052728
Affx-88956890	Omya01	NC_048565.1	76084916
Affx-88944341	Omya01	NC_048565.1	76140668
Affx-88906861	Omya01	NC_048565.1	76149453
Affx-88932327	Omya01	NC_048565.1	76149865
Affx-88937449	Omya01	NC_048565.1	76150442
Affx-88912932	Omya01	NC_048565.1	76156100
Affx-88918857	Omya01	NC_048565.1	76210153
Affx-88920448	Omya01	NC_048565.1	76262891
Affx-88929356	Omya01	NC_048565.1	76341623
Affx-88922090	Omya01	NC_048565.1	76341643
Affx-88938387	Omya01	NC_048565.1	76359032
Affx-88958083	Omya01	NC_048565.1	76365757
Affx-88924609	Omya01	NC_048565.1	76494129
Affx-88952361	Omya01	NC_048565.1	76536016
Affx-88904368	Omya01	NC_048565.1	76582362
Affx-88937612	Omya01	NC_048565.1	76792509
Affx-88945777	Omya01	NC_048565.1	76799752
Affx-88956724	Omya01	NC_048565.1	76808786
Affx-88906101	Omya01	NC_048565.1	76849983
Affx-88905720	Omya01	NC_048565.1	76899497
Affx-88959862	Omya01	NC_048565.1	76926583
Affx-88955910	Omya01	NC_048565.1	76987419
Affx-88912646	Omya01	NC_048565.1	77003781
Affx-88915657	Omya01	NC_048565.1	77039741
Affx-88905770	Omya01	NC_048565.1	77048098
Affx-88944558	Omya01	NC_048565.1	77172264
Affx-88955317	Omya01	NC_048565.1	77199115
Affx-88930965	Omya01	NC_048565.1	77261963
Affx-88955482	Omya01	NC_048565.1	77317561
Affx-88956631	Omya01	NC_048565.1	77337061
Affx-88910630	Omya01	NC_048565.1	77337355
Affx-88955484	Omya01	NC_048565.1	77354353
Affx-88959593	Omya01	NC_048565.1	77386912
Affx-88922168	Omya01	NC_048565.1	77497550
Affx-88909710	Omya01	NC_048565.1	77521877
Affx-88946255	Omya01	NC_048565.1	77534494
Affx-88911894	Omya01	NC_048565.1	77585663
Affx-88925006	Omya01	NC_048565.1	77696849
Affx-88951900	Omya01	NC_048565.1	77761433
Affx-88919672	Omya01	NC_048565.1	77845059
Affx-88958888	Omya01	NC_048565.1	77874543
Affx-88928943	Omya01	NC_048565.1	77902803
Affx-88924859	Omya01	NC_048565.1	77932753
Affx-88957832	Omya01	NC_048565.1	77940348
Affx-88958386	Omya01	NC_048565.1	77967405
Affx-88951080	Omya01	NC_048565.1	78086861
Affx-88907500	Omya01	NC_048565.1	78130969
Affx-88911775	Omya01	NC_048565.1	78157405
Affx-88908816	Omya01	NC_048565.1	78180884
Affx-88935175	Omya01	NC_048565.1	78243674
Affx-88927195	Omya01	NC_048565.1	78253280
Affx-88957400	Omya01	NC_048565.1	78261368
Affx-88960144	Omya01	NC_048565.1	78527592
Affx-88920593	Omya01	NC_048565.1	78546300
Affx-88922949	Omya01	NC_048565.1	78549995
Affx-88939904	Omya01	NC_048565.1	78554526
Affx-88913363	Omya01	NC_048565.1	78623093
Affx-88916150	Omya01	NC_048565.1	78650520
Affx-88939364	Omya01	NC_048565.1	78664272
Affx-88955734	Omya01	NC_048565.1	78692968
Affx-88906335	Omya01	NC_048565.1	78739981
Affx-88943801	Omya01	NC_048565.1	78755858
Affx-88924044	Omya01	NC_048565.1	78755918
Affx-88959492	Omya01	NC_048565.1	78761228
Affx-88914349	Omya01	NC_048565.1	78781710
Affx-88949851	Omya01	NC_048565.1	78781767
Affx-88947138	Omya01	NC_048565.1	78795306
Affx-88957543	Omya01	NC_048565.1	78862545
Affx-88946709	Omya01	NC_048565.1	78869401
Affx-88933341	Omya01	NC_048565.1	78905014
Affx-88918322	Omya01	NC_048565.1	78994135
Affx-88953804	Omya01	NC_048565.1	79004137
Affx-88915652	Omya01	NC_048565.1	79052948
Affx-88914357	Omya01	NC_048565.1	79071707
Affx-88908708	Omya01	NC_048565.1	79089690
Affx-88955210	Omya01	NC_048565.1	79186017
Affx-88920529	Omya01	NC_048565.1	79187313
Affx-88944970	Omya01	NC_048565.1	79216158
Affx-88904434	Omya01	NC_048565.1	79275699
Affx-88939404	Omya01	NC_048565.1	79311171
Affx-88939257	Omya01	NC_048565.1	79402978
Affx-88941603	Omya01	NC_048565.1	79409983
Affx-88956709	Omya01	NC_048565.1	79583653
Affx-88918336	Omya01	NC_048565.1	79590102
Affx-88935996	Omya01	NC_048565.1	79659381
Affx-88923792	Omya01	NC_048565.1	79707681
Affx-88919739	Omya01	NC_048565.1	79708259
Affx-88957104	Omya01	NC_048565.1	79768729
Affx-88927139	Omya01	NC_048565.1	79794899
Affx-88908159	Omya01	NC_048565.1	79810725
Affx-88943645	Omya01	NC_048565.1	79867536
Affx-88955957	Omya01	NC_048565.1	79923922
Affx-88913378	Omya01	NC_048565.1	79932163
Affx-88908219	Omya01	NC_048565.1	79936849
Affx-88910862	Omya01	NC_048565.1	79938358
Affx-88956713	Omya01	NC_048565.1	79950978
Affx-88929980	Omya01	NC_048565.1	80073578
Affx-88949033	Omya01	NC_048565.1	80092628
Affx-88945443	Omya01	NC_048565.1	80093014
Affx-88951593	Omya01	NC_048565.1	80107440
Affx-88956521	Omya01	NC_048565.1	80124602
Affx-88923306	Omya01	NC_048565.1	80137656
Affx-88953056	Omya01	NC_048565.1	80138854
Affx-88917744	Omya01	NC_048565.1	80146433
Affx-88910200	Omya01	NC_048565.1	80163415
Affx-88950041	Omya01	NC_048565.1	80221587
Affx-88919156	Omya01	NC_048565.1	80249039
Affx-88922268	Omya01	NC_048565.1	80363422
Affx-88912433	Omya01	NC_048565.1	80459005
Affx-88941459	Omya01	NC_048565.1	80486570
Affx-88914011	Omya01	NC_048565.1	80548591
Affx-88936419	Omya01	NC_048565.1	80599425
Affx-88946521	Omya01	NC_048565.1	80626364
Affx-88918597	Omya01	NC_048565.1	80724928
Affx-88906281	Omya01	NC_048565.1	80794364
Affx-88954167	Omya01	NC_048565.1	80815834
Affx-88927416	Omya01	NC_048565.1	81011122
Affx-88907928	Omya01	NC_048565.1	81066273
Affx-88909002	Omya01	NC_048565.1	81487068
Affx-88950036	Omya01	NC_048565.1	81501649
Affx-88923461	Omya01	NC_048565.1	81512940
Affx-88958453	Omya01	NC_048565.1	81555598
Affx-88928725	Omya01	NC_048565.1	81609430
Affx-88939524	Omya01	NC_048565.1	81640893
Affx-88952860	Omya01	NC_048565.1	81725629
Affx-88916134	Omya01	NC_048565.1	81775446
Affx-88909210	Omya01	NC_048565.1	81812580
Affx-88941678	Omya01	NC_048565.1	81861813
Affx-88936351	Omya01	NC_048565.1	81866477
Affx-88958132	Omya01	NC_048565.1	81915032
Affx-88947891	Omya01	NC_048565.1	81957442
Affx-88911993	Omya01	NC_048565.1	82009849
Affx-88952745	Omya01	NC_048565.1	82060686
Affx-88940225	Omya01	NC_048565.1	82062014
Affx-88934490	Omya01	NC_048565.1	82118207
Affx-88940364	Omya01	NC_048565.1	82153358
Affx-88946973	Omya01	NC_048565.1	82179707
Affx-88931393	Omya01	NC_048565.1	82454826
Affx-88924248	Omya01	NC_048565.1	82476975
Affx-88958254	Omya01	NC_048565.1	82478947
Affx-88930179	Omya01	NC_048565.1	82591442
Affx-88913577	Omya01	NC_048565.1	82603384
Affx-88926335	Omya01	NC_048565.1	82953332
Affx-88928140	Omya01	NC_048565.1	83101313
Affx-88917201	Omya01	NC_048565.1	83213696
Affx-88925734	Omya01	NC_048565.1	83272510
Affx-88935746	Omya01	NC_048565.1	83508059
Affx-88934991	Omya01	NC_048565.1	83508794
Affx-88940848	Omya01	NC_048565.1	83623876
Affx-88919013	Omya01	NC_048565.1	83686116
Affx-88915490	Omya01	NC_048565.1	83687130
Affx-88911771	Omya01	NC_048565.1	83713889
Affx-88904998	Omya01	NC_048565.1	83715204
Affx-88921148	Omya01	NC_048565.1	83852804
Affx-88913653	Omya01	NC_048565.1	83894212
Affx-88933429	Omya01	NC_048565.1	83900640
Affx-88959033	Omya01	NC_048565.1	83990901
Affx-88914460	Omya01	NC_048565.1	84021981
Affx-88928907	Omya01	NC_048565.1	84041363
Affx-88904681	Omya01	NC_048565.1	84041404
Affx-88953468	Omya01	NC_048565.1	84084056
Affx-88924402	Omya01	NC_048565.1	84096277
Affx-88938529	Omya01	NC_048565.1	84098706
Affx-88910524	Omya01	NC_048565.1	84158453
Affx-88923091	Omya01	NC_048565.1	84178378
Affx-88912837	Omya01	NC_048565.1	84567393
Affx-88955700	Omya01	NC_048565.1	84588865
Affx-88953974	Omya01	NC_048565.1	84611253
Affx-88923479	Omya01	NC_048565.1	84622417
Affx-88906929	Omya01	NC_048565.1	84664238
Affx-88943507	Omya01	NC_048565.1	84673304
Affx-88922644	Omya02	NC_048566.1	5922895
Affx-88914471	Omya02	NC_048566.1	6938884
Affx-88949096	Omya02	NC_048566.1	7807295
Affx-88907595	Omya02	NC_048566.1	8673569
Affx-88931114	Omya02	NC_048566.1	14980482
Affx-88948473	Omya02	NC_048566.1	15071702
Affx-88952362	Omya02	NC_048566.1	15075258
Affx-88915944	Omya02	NC_048566.1	15076768
Affx-88917015	Omya02	NC_048566.1	15352512
Affx-88932796	Omya02	NC_048566.1	15375117
Affx-88941946	Omya02	NC_048566.1	15439554
Affx-88921993	Omya02	NC_048566.1	15500529
Affx-88914913	Omya02	NC_048566.1	15500583
Affx-88951844	Omya02	NC_048566.1	15616523
Affx-88954890	Omya02	NC_048566.1	15640850
Affx-88924307	Omya02	NC_048566.1	15742391
Affx-88938548	Omya02	NC_048566.1	15742475
Affx-88926993	Omya02	NC_048566.1	15816136
Affx-88955497	Omya02	NC_048566.1	16172872
Affx-88911948	Omya02	NC_048566.1	16301786
Affx-88917743	Omya02	NC_048566.1	16325419
Affx-88904349	Omya02	NC_048566.1	16425313
Affx-88936540	Omya02	NC_048566.1	17099188
Affx-88941608	Omya02	NC_048566.1	17511500
Affx-88959352	Omya02	NC_048566.1	17526106
Affx-88907571	Omya02	NC_048566.1	17689314
Affx-88916419	Omya02	NC_048566.1	17946370
Affx-88939429	Omya02	NC_048566.1	17965593
Affx-88930161	Omya02	NC_048566.1	18168154
Affx-88912397	Omya02	NC_048566.1	18211923
Affx-88938677	Omya02	NC_048566.1	18278308
Affx-88910841	Omya02	NC_048566.1	18475754
Affx-88915073	Omya02	NC_048566.1	18604913
Affx-88948003	Omya02	NC_048566.1	18609362
Affx-88924797	Omya02	NC_048566.1	18629660
Affx-88935430	Omya02	NC_048566.1	18700947
Affx-88916351	Omya02	NC_048566.1	18746497
Affx-88918621	Omya02	NC_048566.1	19077615
Affx-88905334	Omya02	NC_048566.1	19192595
Affx-88918651	Omya02	NC_048566.1	19474364
Affx-88913242	Omya02	NC_048566.1	19548016
Affx-88960585	Omya02	NC_048566.1	19548429
Affx-88939007	Omya02	NC_048566.1	19548537
Affx-88956021	Omya02	NC_048566.1	19554650
Affx-88956848	Omya02	NC_048566.1	19569464
Affx-88913729	Omya02	NC_048566.1	19663876
Affx-88929593	Omya02	NC_048566.1	19717693
Affx-88954383	Omya02	NC_048566.1	19718631
Affx-88944376	Omya02	NC_048566.1	19721053
Affx-88949580	Omya02	NC_048566.1	19722230
Affx-88957473	Omya02	NC_048566.1	19811895
Affx-88961291	Omya02	NC_048566.1	19816256
Affx-88912137	Omya02	NC_048566.1	19827932
Affx-88948494	Omya02	NC_048566.1	19904374
Affx-88929348	Omya02	NC_048566.1	19951568
Affx-88932595	Omya02	NC_048566.1	19951786
Affx-88922546	Omya02	NC_048566.1	19951875
Affx-88913276	Omya02	NC_048566.1	19968585
Affx-88953313	Omya02	NC_048566.1	19986576
Affx-88941175	Omya02	NC_048566.1	20009667
Affx-88926655	Omya02	NC_048566.1	20011020
Affx-88957730	Omya02	NC_048566.1	20216756
Affx-88941912	Omya02	NC_048566.1	20329774
Affx-88915450	Omya02	NC_048566.1	20600090
Affx-88941809	Omya02	NC_048566.1	20665154
Affx-88917145	Omya02	NC_048566.1	20730377
Affx-88908602	Omya02	NC_048566.1	20991102
Affx-88940715	Omya02	NC_048566.1	20991234
Affx-88933459	Omya02	NC_048566.1	21033997
Affx-88928408	Omya02	NC_048566.1	21395713
Affx-88959427	Omya02	NC_048566.1	21552139
Affx-88909362	Omya02	NC_048566.1	21572185
Affx-88956653	Omya02	NC_048566.1	21577454
Affx-88906675	Omya02	NC_048566.1	21596735
Affx-88912964	Omya02	NC_048566.1	21628170
Affx-88913810	Omya02	NC_048566.1	21822533
Affx-88905887	Omya02	NC_048566.1	21872379
Affx-88916253	Omya02	NC_048566.1	21950293
Affx-88952630	Omya02	NC_048566.1	21950365
Affx-88958242	Omya02	NC_048566.1	21957758
Affx-88933469	Omya02	NC_048566.1	22092850
Affx-88957536	Omya02	NC_048566.1	22192685
Affx-88930450	Omya02	NC_048566.1	22204063
Affx-88960124	Omya02	NC_048566.1	22270297
Affx-88918068	Omya02	NC_048566.1	22330505
Affx-88914727	Omya02	NC_048566.1	22372069
Affx-88922791	Omya02	NC_048566.1	22462224
Affx-88933514	Omya02	NC_048566.1	22754062
Affx-88922158	Omya02	NC_048566.1	22879344
Affx-88942983	Omya02	NC_048566.1	22881305
Affx-88922076	Omya02	NC_048566.1	23018588
Affx-88915834	Omya02	NC_048566.1	23025303
Affx-88953047	Omya02	NC_048566.1	23027923
Affx-88904357	Omya02	NC_048566.1	23028003
Affx-88958240	Omya02	NC_048566.1	23121804
Affx-88955639	Omya02	NC_048566.1	23163077
Affx-88924104	Omya02	NC_048566.1	23186783
Affx-88950412	Omya02	NC_048566.1	23186786
Affx-88928985	Omya02	NC_048566.1	23234466
Affx-88919496	Omya02	NC_048566.1	23326317
Affx-88958752	Omya02	NC_048566.1	23526685
Affx-88911122	Omya02	NC_048566.1	23533215
Affx-88914020	Omya02	NC_048566.1	23644226
Affx-88947688	Omya02	NC_048566.1	23686194
Affx-88932818	Omya02	NC_048566.1	23719069
Affx-88948647	Omya02	NC_048566.1	23794857
Affx-88911700	Omya02	NC_048566.1	23797312
Affx-88933117	Omya02	NC_048566.1	23797427
Affx-88911011	Omya02	NC_048566.1	23810146
Affx-88907768	Omya02	NC_048566.1	23813110
Affx-88946236	Omya02	NC_048566.1	23875081
Affx-88912746	Omya02	NC_048566.1	23880883
Affx-88936868	Omya02	NC_048566.1	23881571
Affx-88908726	Omya02	NC_048566.1	23881883
Affx-88907755	Omya02	NC_048566.1	23882809
Affx-88932814	Omya02	NC_048566.1	23993218
Affx-88955555	Omya02	NC_048566.1	24008647
Affx-88939767	Omya02	NC_048566.1	24015660
Affx-88937024	Omya02	NC_048566.1	24080596
Affx-88949236	Omya02	NC_048566.1	24179626
Affx-88948320	Omya02	NC_048566.1	24179724
Affx-88911050	Omya02	NC_048566.1	24242600
Affx-88926494	Omya02	NC_048566.1	24251526
Affx-88906201	Omya02	NC_048566.1	24269419
Affx-88947016	Omya02	NC_048566.1	24309204
Affx-88934223	Omya02	NC_048566.1	24345309
Affx-88914274	Omya02	NC_048566.1	24373656
Affx-88928296	Omya02	NC_048566.1	24373786
Affx-88958299	Omya02	NC_048566.1	24379292
Affx-88910936	Omya02	NC_048566.1	24453679
Affx-88938448	Omya02	NC_048566.1	24463477
Affx-88907850	Omya02	NC_048566.1	24503614
Affx-88960584	Omya02	NC_048566.1	24514140
Affx-88914054	Omya02	NC_048566.1	24532189
Affx-88961580	Omya02	NC_048566.1	24566052
Affx-88914003	Omya02	NC_048566.1	24638369
Affx-88915680	Omya02	NC_048566.1	24757488
Affx-88912604	Omya02	NC_048566.1	25001577
Affx-88911161	Omya02	NC_048566.1	25046412
Affx-88918686	Omya02	NC_048566.1	25048226
Affx-88945798	Omya02	NC_048566.1	25079380
Affx-88930322	Omya02	NC_048566.1	25120355
Affx-88919747	Omya02	NC_048566.1	25177473
Affx-88934419	Omya02	NC_048566.1	25177672
Affx-88931471	Omya02	NC_048566.1	25201675
Affx-88944988	Omya02	NC_048566.1	25289267
Affx-88908076	Omya02	NC_048566.1	25293456
Affx-88955811	Omya02	NC_048566.1	25294356
Affx-88955292	Omya02	NC_048566.1	25326726
Affx-88915357	Omya02	NC_048566.1	25435252
Affx-88942035	Omya02	NC_048566.1	25447746
Affx-88921582	Omya02	NC_048566.1	25459637
Affx-88944511	Omya02	NC_048566.1	25536114
Affx-88959373	Omya02	NC_048566.1	25549042
Affx-88926395	Omya02	NC_048566.1	25626101
Affx-88951206	Omya02	NC_048566.1	25679679
Affx-88913071	Omya02	NC_048566.1	25696171
Affx-88918622	Omya02	NC_048566.1	25787440
Affx-88914450	Omya02	NC_048566.1	25841851
Affx-88948727	Omya02	NC_048566.1	25904391
Affx-88941667	Omya02	NC_048566.1	25955178
Affx-88933297	Omya02	NC_048566.1	26081790
Affx-88904838	Omya02	NC_048566.1	26099299
Affx-88961601	Omya02	NC_048566.1	26136408
Affx-88925526	Omya02	NC_048566.1	26180183
Affx-88906660	Omya02	NC_048566.1	26260801
Affx-88940564	Omya02	NC_048566.1	26267449
Affx-88957028	Omya02	NC_048566.1	26354338
Affx-88925027	Omya02	NC_048566.1	26436045
Affx-88942135	Omya02	NC_048566.1	26582699
Affx-88922063	Omya02	NC_048566.1	26687850
Affx-88906511	Omya02	NC_048566.1	26714632
Affx-88922754	Omya02	NC_048566.1	26747056
Affx-88949326	Omya02	NC_048566.1	26781896
Affx-88924351	Omya02	NC_048566.1	26823024
Affx-88942233	Omya02	NC_048566.1	26860842
Affx-88951065	Omya02	NC_048566.1	26898520
Affx-88914786	Omya02	NC_048566.1	27014753
[truncated: 38,509 more rows]
