# Supplementary material for: Genome-wide association analysis of the resistance to infectious hematopoietic necrosis virus in two rainbow trout aquaculture lines confirms oligogenic architecture with several moderate effect quantitative trait loci
Source: Front Genet. 2024 May 24;15:1394656. doi: 10.3389/fgene.2024.1394656 (PMC11162110; doi:10.3389/fgene.2024.1394656)
Supplement: Supplementary file 4 [file Table6.XLSX]

## Sheet: Sheet1
Arlee Genome location of CSF QTL from Vallejo et al. 2019:
Method	Chr	AGV(%)	SNP_posit_start	SNP_name_start	SNP_posit_end	SNP_name_end	SNPs_per_win	Same QTL Region?
ssBMR	6	3	73061678	Affx-88929527	73928938	Affx-88939372	19	No
ssBMR	17	3.6	66902784	Affx-88955435	67853941	Affx-88944415	26	No
ssBMR	17	4.8	75061321	Affx-88934715	76007966	Affx-88947595	36	No
wssGBLUP	21	2.1	30580550	Affx-88932453	31586792	Affx-88916492	40	Yes, TLUN2018
wssGBLUP	21	6.2	48385390	Affx-88932908	49370122	Affx-88907074	23	Likely not the same
wssGBLUP	30	2	12701397	Affx-88917261	13667465	Affx-88929814	31	Yes, TLUM2019
Vallejo et al. (CSF study) used the Swanson map, where the position of QTL 4.1 is on Omy04p, which is located on Chromosome 30 of the current genome map (Arlee line, Gao et al., 2021).
Same QTL region defined as <20Mb distance between the two QTL windows in the same study or between studies.
