# Supplementary material for: Genome-wide association analysis of the resistance to infectious hematopoietic necrosis virus in two rainbow trout aquaculture lines confirms oligogenic architecture with several moderate effect quantitative trait loci
Source: Front Genet. 2024 May 24;15:1394656. doi: 10.3389/fgene.2024.1394656 (PMC11162110; doi:10.3389/fgene.2024.1394656)
Supplement: Supplementary file 5 [file Table4.XLSX]

## Sheet: QTL_Chr_location_all_genes
Gene ID	Gene Symbole	Source	Chr	Start	End	Description	RefSeq Pathways
110524199	LOC110524199	RefSeq	1	47983046	48013346	retinoblastoma-like protein 2	FoxO signaling pathway; Cell cycle
110524205	LOC110524205	RefSeq	1	48043492	48049196	sal-like protein 1
110524212	LOC110524212	RefSeq	1	48071829	48123356	terminal nucleotidyltransferase 4B	RNA degradation
110524242	LOC110524242	RefSeq	1	48219440	48247048	protein LSM14 homolog A
110524253	LOC110524253	RefSeq	1	48256867	48289561	transcription initiation factor TFIID subunit 4	Basal transcription factors
110524264	LOC110524264	RefSeq	1	48291626	48304829	BTB/POZ domain-containing protein kctd15
110524273	LOC110524273	RefSeq	1	48313665	48396381	carbohydrate sulfotransferase 8-like	Various types of N-glycan biosynthesis
110524285	LOC110524285	RefSeq	1	48440247	48463655	TBC1 domain family member 15	Mitophagy - animal
110524291	LOC110524291	RefSeq	1	48483885	48509644	zinc finger C3H1 domain-containing protein
110524302	LOC110524302	RefSeq	1	48552081	48590914	receptor-type tyrosine-protein phosphatase beta	Adherens junction
110524313	LOC110524313	RefSeq	1	48591020	48596608	fibroblast growth factor receptor substrate 2
110524321	nup160	RefSeq	1	48598178	48623416	nucleoporin 160	Nucleocytoplasmic transport
110524328	cttnbp2	RefSeq	1	48635495	48706569	cortactin binding protein 2
110524343	LOC110524343	RefSeq	1	48814805	48892487	suppressor of tumorigenicity 7 protein homolog
110524349	LOC110524349	RefSeq	1	48804907	48815013	protein Wnt-2-like	mTOR signaling pathway; Wnt signaling pathway; Melanogenesis
110524359	LOC110524359	RefSeq	1	48901602	48958061	F-actin-capping protein subunit alpha-2	Endocytosis
110532369	LOC110532369	RefSeq	1	48706982	48748537	cystic fibrosis transmembrane conductance regulator	Metabolic pathways; Tight junction
110532382	LOC110532382	RefSeq	1	48971580	49044257	hepatocyte growth factor receptor	MAPK signaling pathway; Calcium signaling pathway; Focal adhesion; Adherens junction
118964788	LOC118964788	RefSeq	1	48147399	48163741	uncharacterized LOC118964788
ENSOMYG00000016162	ENSOMYG00000016162	Ensembl	1	47982336	48012835
ENSOMYG00000017212	ENSOMYG00000017212	Ensembl	1	48042965	48054744
ENSOMYG00000017224	ENSOMYG00000017224	Ensembl	1	48072780	48123047
ENSOMYG00000017340	ENSOMYG00000017340	Ensembl	1	48123068	48133454
ENSOMYG00000017365	LSM14A	Ensembl	1	48220265	48246985	LSM14A mRNA processing body assembly factor [Source:HGNC Symbol;Acc:HGNC:24489]
ENSOMYG00000017384	si:dkey-219c3.2	Ensembl	1	48256900	48287762	si:dkey-219c3.2 [Source:ZFIN;Acc:ZDB-GENE-090313-238]
ENSOMYG00000017427	ENSOMYG00000017427	Ensembl	1	48292288	48301417
ENSOMYG00000017454	CHST8	Ensembl	1	48314650	48378308	carbohydrate sulfotransferase 8 [Source:HGNC Symbol;Acc:HGNC:15993]
ENSOMYG00000017733	ENSOMYG00000017733	Ensembl	1	48440246	48462078
ENSOMYG00000020203	ENSOMYG00000020203	Ensembl	1	48484274	48509598
ENSOMYG00000020357	ENSOMYG00000020357	Ensembl	1	48545508	48590935
ENSOMYG00000020576	ENSOMYG00000020576	Ensembl	1	48591997	48596620
ENSOMYG00000020618	ENSOMYG00000020618	Ensembl	1	48598412	48623343
ENSOMYG00000020700	cttnbp2	Ensembl	1	48635541	48705661	cortactin binding protein 2 [Source:ZFIN;Acc:ZDB-GENE-030131-8134]
ENSOMYG00000020983	cftr	Ensembl	1	48707153	48748672	CF transmembrane conductance regulator [Source:NCBI gene;Acc:559080]
ENSOMYG00000021664	asz1	Ensembl	1	48762036	48799236	ankyrin repeat
ENSOMYG00000021713	wnt2	Ensembl	1	48804802	48814650	wingless-type MMTV integration site family member 2 [Source:NCBI gene;Acc:30127]
ENSOMYG00000021810	ST7	Ensembl	1	48814866	48893156	suppression of tumorigenicity 7 [Source:HGNC Symbol;Acc:HGNC:11351]
ENSOMYG00000022253	ENSOMYG00000022253	Ensembl	1	48901603	48958025	capping actin protein of muscle Z-line subunit alpha 2 [Source:HGNC Symbol;Acc:HGNC:1490]
ENSOMYG00000022348	met	Ensembl	1	48971933	49039836	MET proto-oncogene
ENSOMYG00000054873	ENSOMYG00000054873	Ensembl	1	48832342	48833361
ENSOMYG00000061687	ENSOMYG00000061687	Ensembl	1	48474412	48476844
ENSOMYG00000073421	ENSOMYG00000073421	Ensembl	1	48750943	48751953
100301736	rl23	RefSeq	13	41730039	41732989	60S ribosomal protein L23	Ribosome - Oncorhynchus mykiss (rainbow trout)
110485174	ppan	RefSeq	13	41001863	41006451	peter pan homolog
110485175	LOC110485175	RefSeq	13	41132949	41250343	noelin-2-like
110485177	col5a3a	RefSeq	13	41282478	41362985	collagen, type V, alpha 3a
110486374	angptl6	RefSeq	13	41049444	41054649	angiopoietin-like 6
110486375	LOC110486375	RefSeq	13	41055429	41064486	hemicentin-1
110486377	trip10a	RefSeq	13	41065494	41087276	thyroid hormone receptor interactor 10a	Insulin signaling pathway - Oncorhynchus mykiss (rainbow trout)
110486378	LOC110486378	RefSeq	13	41380494	41390385	retinol dehydrogenase 8	Retinol metabolism - Oncorhynchus mykiss (rainbow trout)
110486379	LOC110486379	RefSeq	13	41509378	41517590	retinol dehydrogenase 8	Retinol metabolism - Oncorhynchus mykiss (rainbow trout)
110486380	shfl	RefSeq	13	41524871	41529749	shiftless antiviral inhibitor of ribosomal frameshifting
110486381	LOC110486381	RefSeq	13	41508313	41509644	microfibril-associated glycoprotein 4
110486382	notch3	RefSeq	13	41460389	41507736	notch receptor 3	Notch signaling pathway; Apelin signaling pathway - Oncorhynchus mykiss (rainbow trout)
110486383	LOC110486383	RefSeq	13	41541160	41553591	histone acetyltransferase KAT7
110486384	LOC110486384	RefSeq	13	41554989	41558850	glucose-6-phosphatase	Glycolysis / Gluconeogenesis; Starch and sucrose metabolism; Insulin signaling pathway; FoxO signaling pathway - Oncorhynchus mykiss (rainbow trout)
110486385	LOC110486385	RefSeq	13	41564055	41567425	primary amine oxidase, liver isozyme	Glycine, serine and threonine metabolism; Tyrosine metabolism; Phenylalanine metabolism; beta-Alanine metabolism - Oncorhynchus mykiss (rainbow trout)
110486386	LOC110486386	RefSeq	13	41581698	41594890	next to BRCA1 gene 1 protein	Mitophagy - animal - Oncorhynchus mykiss (rainbow trout)
110486387	LOC110486387	RefSeq	13	41573449	41581577	proteasome activator complex subunit 3	Proteasome - Oncorhynchus mykiss (rainbow trout)
110486388	LOC110486388	RefSeq	13	41594491	41603120	transmembrane protein 106B
110486389	LOC110486389	RefSeq	13	41607918	41610175	ADP-ribosylation factor-like protein 4D
110486390	LOC110486390	RefSeq	13	41665511	41675898	uncharacterized LOC110486390
110486391	LOC110486391	RefSeq	13	41684862	41709237	carbonic anhydrase-related protein 10
110486392	LOC110486392	RefSeq	13	41716379	41724910	SWI/SNF-related matrix-associated actin-dependent regulator of chromatin subfamily E member 1
110486393	LOC110486393	RefSeq	13	41725115	41731059	von Willebrand factor C domain-containing protein 2-like
110486394	LOC110486394	RefSeq	13	41739508	41772444	rho GTPase-activating protein 27
110486395	LOC110486395	RefSeq	13	41773456	41777013	cytochrome c oxidase assembly factor 3 homolog, mitochondrial
110486396	LOC110486396	RefSeq	13	41778349	41857626	serine/threonine-protein kinase WNK4
110486399	tanc2a	RefSeq	13	41871648	42008584	tetratricopeptide repeat, ankyrin repeat and coiled-coil containing 2a
110487540	LOC110487540	RefSeq	13	41648131	41650433	uncharacterized LOC110487540
110487541	LOC110487541	RefSeq	13	41862761	41863809	gamma-crystallin M3-like
118938291	p2ry11	RefSeq	13	40999870	41001821	purinergic receptor P2Y11	Neuroactive ligand-receptor interaction - Oncorhynchus mykiss (rainbow trout)
118938292	LOC118938292	RefSeq	13	41514455	41514997	uncharacterized LOC118938292
ENSOMYG00000042301	eif3g	Ensembl	13	40989663	41001530	eukaryotic translation initiation factor 3, subunit G [Source:NCBI gene;Acc:393974]
ENSOMYG00000042316	ppan	Ensembl	13	41001869	41006293	peter pan homolog [Source:ZFIN;Acc:ZDB-GENE-030114-4]
ENSOMYG00000042329	ENSOMYG00000042329	Ensembl	13	41050588	41054646
ENSOMYG00000042341	ENSOMYG00000042341	Ensembl	13	41055253	41064488
ENSOMYG00000042358	trip10a	Ensembl	13	41065755	41086672	thyroid hormone receptor interactor 10a [Source:NCBI gene;Acc:492762]
ENSOMYG00000042369	rdh8a	Ensembl	13	41380849	41389508	retinol dehydrogenase 8a [Source:ZFIN;Acc:ZDB-GENE-021115-3]
ENSOMYG00000042475	notch3	Ensembl	13	41460627	41504944	notch receptor 3 [Source:ZFIN;Acc:ZDB-GENE-000329-5]
ENSOMYG00000042761	ENSOMYG00000042761	Ensembl	13	41508312	41517129
ENSOMYG00000042768	zmp:0000001048	Ensembl	13	41510426	41517652	zmp:0000001048 [Source:ZFIN;Acc:ZDB-GENE-140106-8]
ENSOMYG00000042778	shfl	Ensembl	13	41525294	41528538	shiftless antiviral inhibitor of ribosomal frameshifting [Source:NCBI gene;Acc:797287]
ENSOMYG00000042788	ENSOMYG00000042788	Ensembl	13	41539613	41540367
ENSOMYG00000042870	ENSOMYG00000042870	Ensembl	13	41543346	41553424
ENSOMYG00000043159	g6pcb	Ensembl	13	41555796	41558601	glucose-6-phosphatase b, catalytic subunit [Source:ZFIN;Acc:ZDB-GENE-081223-2]
ENSOMYG00000043161	ENSOMYG00000043161	Ensembl	13	41564044	41567378
ENSOMYG00000043172	PSME3	Ensembl	13	41574358	41581446	proteasome activator subunit 3 [Source:HGNC Symbol;Acc:HGNC:9570]
ENSOMYG00000043185	nbr1b	Ensembl	13	41581887	41592202	NBR1 autophagy cargo receptor b [Source:ZFIN;Acc:ZDB-GENE-170215-1]
ENSOMYG00000043194	ENSOMYG00000043194	Ensembl	13	41596447	41603139
ENSOMYG00000043197	ENSOMYG00000043197	Ensembl	13	41608981	41609586
ENSOMYG00000043218	ENSOMYG00000043218	Ensembl	13	41685237	41707217
ENSOMYG00000043245	ENSOMYG00000043245	Ensembl	13	41717108	41724200
ENSOMYG00000043288	ENSOMYG00000043288	Ensembl	13	41724814	41726428
ENSOMYG00000043300	rl23	Ensembl	13	41730039	41732989	60S ribosomal protein L23 [Source:NCBI gene (formerly Entrezgene);Acc:100301736]
ENSOMYG00000043319	ENSOMYG00000043319	Ensembl	13	41745321	41771729
ENSOMYG00000043354	ENSOMYG00000043354	Ensembl	13	41780041	41847177
ENSOMYG00000043377	ENSOMYG00000043377	Ensembl	13	41862766	41863715
ENSOMYG00000043596	tanc2a	Ensembl	13	41871224	42005705	tetratricopeptide repeat, ankyrin repeat and coiled-coil containing 2a [Source:ZFIN;Acc:ZDB-GENE-060130-180]
ENSOMYG00000064443	olfm2a	Ensembl	13	41132941	41249826	olfactomedin 2a [Source:ZFIN;Acc:ZDB-GENE-040426-2882]
ENSOMYG00000068280	ENSOMYG00000068280	Ensembl	13	41294625	41298590
ENSOMYG00000073360	ENSOMYG00000073360	Ensembl	13	41773518	41776606
ENSOMYG00000074112	ENSOMYG00000074112	Ensembl	13	41327940	41332328
100170207	il15ra	RefSeq	21	26063816	26121228	IL15 receptor alpha chain
100305137	atp5f1c	RefSeq	21	25866601	25871734	ATP synthase H transporting mitochondrial F1 complex gamma polypeptide 1	Oxidative phosphorylation - Oncorhynchus mykiss (rainbow trout)
110500124	LOC110500124	RefSeq	21	25891873	25907486	inter-alpha-trypsin inhibitor heavy chain H5
110500126	LOC110500126	RefSeq	21	25875846	25887858	inter-alpha-trypsin inhibitor heavy chain H2
110500127	LOC110500127	RefSeq	21	25871821	25875841	DNA/RNA-binding protein KIN17
110500129	LOC110500129	RefSeq	21	25910091	25927959	store-operated calcium entry regulator STIMATE
110500130	sfmbt2	RefSeq	21	25931590	25977279	Scm like with four mbt domains 2
110500131	LOC110500131	RefSeq	21	25988102	26012328	protein kinase C theta type-like	Autophagy - animal ; Vascular smooth muscle contraction; Adipocytokine signaling pathway - Oncorhynchus mykiss (rainbow trout)
110500133	pfkfb3	RefSeq	21	26038289	26047407	6-phosphofructo-2-kinase/fructose-2,6-biphosphatase 3	Fructose and mannose metabolism - Oncorhynchus mykiss (rainbow trout)
110500134	LOC110500134	RefSeq	21	26049212	26062404	splicing factor 45	Spliceosome - Oncorhynchus mykiss (rainbow trout)
110500136	fbxo18	RefSeq	21	26112142	26134120	F-box DNA helicase 1
110500137	cdc123	RefSeq	21	26138091	26147264	cell division cycle 123 homolog (S. cerevisiae)
110500138	LOC110500138	RefSeq	21	26134211	26137955	ADP-sugar pyrophosphatase	Purine metabolism - Oncorhynchus mykiss (rainbow trout)
110500140	camk1da	RefSeq	21	26148755	26217898	calcium/calmodulin-dependent protein kinase 1Da	Calcium signaling pathway - Oncorhynchus mykiss (rainbow trout)
110500141	mcm10	RefSeq	21	26238009	26247743	minichromosome maintenance 10 replication initiation factor
110500142	LOC110500142	RefSeq	21	26219663	26228333	coiled-coil domain-containing protein 3
110500144	LOC110500144	RefSeq	21	26228976	26237213	optineurin	Mitophagy - animal - Oncorhynchus mykiss (rainbow trout)
110500147	LOC110500147	RefSeq	21	26266142	26301475	cyclin-dependent kinase 17
110500148	LOC110500148	RefSeq	21	26301474	26310640	ETS domain-containing protein Elk-3
110500149	LOC110500149	RefSeq	21	26316534	26324591	host cell factor 2	Herpes simplex virus 1 infection - Oncorhynchus mykiss (rainbow trout)
110500150	LOC110500150	RefSeq	21	26333834	26353841	plexin-C1
110500151	cradd	RefSeq	21	26391532	26412999	CASP2 and RIPK1 domain containing adaptor with death domain
110500152	socs2	RefSeq	21	26418285	26426389	suppressor of cytokine signaling 2	Insulin signaling pathway - Oncorhynchus mykiss (rainbow trout)
110500154	ncaph2	RefSeq	21	26428656	26439619	non-SMC condensin II complex, subunit H2
110500155	LOC110500155	RefSeq	21	26439390	26441515	protein SCO2 homolog, mitochondrial
110500156	LOC110500156	RefSeq	21	26449257	26511168	coiled-coil domain-containing protein 136
110500158	LOC110500158	RefSeq	21	26520411	26618210	filamin-C	Salmonella infection, MAPK signaling pathway; Focal adhesion - Oncorhynchus mykiss (rainbow trout)
110500159	kcnd2	RefSeq	21	26862296	27012894	potassium voltage-gated channel, Shal-related subfamily, member 2
110500924	LOC110500924	RefSeq	21	26104184	26107320	F-box DNA helicase 1-like
110501041	cep83	RefSeq	21	26324744	26333964	centrosomal protein 83
110519772	LOC110519772	RefSeq	21	26248491	26252009	unique cartilage matrix-associated protein
118943363	trnaa-ugc	RefSeq	21	25940129	25940207	tRNA-Ala
ENSOMYG00000024516	ENSOMYG00000024516	Ensembl	21	26081520	26082542
ENSOMYG00000026210	itih2	Ensembl	21	25876135	25887718	inter-alpha-trypsin inhibitor heavy chain 2 [Source:ZFIN;Acc:ZDB-GENE-040426-1942]
ENSOMYG00000029457	kin	Ensembl	21	25871959	25875852	Kin17 DNA and RNA binding protein [Source:ZFIN;Acc:ZDB-GENE-030131-3689]
ENSOMYG00000029484	itih5	Ensembl	21	25891978	25907151	inter-alpha-trypsin inhibitor heavy chain 5 [Source:ZFIN;Acc:ZDB-GENE-041210-193]
ENSOMYG00000029499	tmem110l	Ensembl	21	25923001	25927558	transmembrane protein 110, like [Source:ZFIN;Acc:ZDB-GENE-040426-912]
ENSOMYG00000030108	sfmbt2	Ensembl	21	25929208	25976016	Scm like with four mbt domains 2 [Source:ZFIN;Acc:ZDB-GENE-041210-196]
ENSOMYG00000031414	prkcq	Ensembl	21	25988457	26012622	protein kinase C, theta [Source:ZFIN;Acc:ZDB-GENE-041210-195]
ENSOMYG00000032830	pfkfb3	Ensembl	21	26039977	26047470	6-phosphofructo-2-kinase/fructose-2,6-biphosphatase 3 [Source:ZFIN;Acc:ZDB-GENE-040426-2724]
ENSOMYG00000035152	ncaph2	Ensembl	21	26429095	26439628	non-SMC condensin II complex, subunit H2 [Source:NCBI gene;Acc:562678]
ENSOMYG00000035171	sco2	Ensembl	21	26439937	26442291	SCO cytochrome c oxidase assembly protein 2 [Source:NCBI gene;Acc:606683]
ENSOMYG00000035855	flncb	Ensembl	21	26520490	26618196	filamin C, gamma b (actin binding protein 280) [Source:ZFIN;Acc:ZDB-GENE-041008-175]
ENSOMYG00000036030	ENSOMYG00000036030	Ensembl	21	26234147	26235217
ENSOMYG00000037705	rbm17	Ensembl	21	26049200	26061968	RNA binding motif protein 17 [Source:ZFIN;Acc:ZDB-GENE-040426-817]
ENSOMYG00000037801	IL-15Ra	Ensembl	21	26063641	26087693
ENSOMYG00000037901	FBH1	Ensembl	21	26104214	26133827	F-box DNA helicase 1 [Source:HGNC Symbol;Acc:HGNC:13620]
ENSOMYG00000038003	nudt5	Ensembl	21	26134205	26136549	nudix (nucleoside diphosphate linked moiety X)-type motif 5 [Source:ZFIN;Acc:ZDB-GENE-040625-63]
ENSOMYG00000038066	cdc123	Ensembl	21	26138148	26146424	cell division cycle 123 homolog (S. cerevisiae) [Source:NCBI gene;Acc:393694]
ENSOMYG00000038103	camk1da	Ensembl	21	26149294	26215084	calcium/calmodulin-dependent protein kinase 1Da [Source:ZFIN;Acc:ZDB-GENE-080402-7]
ENSOMYG00000038131	ccdc3a	Ensembl	21	26220095	26227569	coiled-coil domain containing 3a [Source:ZFIN;Acc:ZDB-GENE-041210-326]
ENSOMYG00000038144	optn	Ensembl	21	26229954	26237225	optineurin [Source:NCBI gene;Acc:336159]
ENSOMYG00000038156	mcm10	Ensembl	21	26238519	26247744	minichromosome maintenance 10 replication initiation factor [Source:NCBI gene;Acc:553396]
ENSOMYG00000038162	ENSOMYG00000038162	Ensembl	21	26248958	26251939
ENSOMYG00000038226	PHYH	Ensembl	21	26256307	26264178	phytanoyl-CoA 2-hydroxylase [Source:ZFIN;Acc:ZDB-GENE-050417-361]
ENSOMYG00000038585	cdk17	Ensembl	21	26291945	26301651	cyclin-dependent kinase 17 [Source:ZFIN;Acc:ZDB-GENE-041210-15]
ENSOMYG00000038685	ENSOMYG00000038685	Ensembl	21	26302262	26307715	ETS transcription factor ELK3 [Source:ZFIN;Acc:ZDB-GENE-030716-2]
ENSOMYG00000038695	ENSOMYG00000038695	Ensembl	21	26316637	26324592
ENSOMYG00000038721	CEP83	Ensembl	21	26325336	26333461	centrosomal protein 83 [Source:HGNC Symbol;Acc:HGNC:17966]
ENSOMYG00000038759	PLXNC1	Ensembl	21	26334322	26353992	plexin C1 [Source:ZFIN;Acc:ZDB-GENE-030131-1620]
ENSOMYG00000038792	cradd	Ensembl	21	26394658	26412023	CASP2 and RIPK1 domain containing adaptor with death domain [Source:ZFIN;Acc:ZDB-GENE-041010-168]
ENSOMYG00000040476	ENSOMYG00000040476	Ensembl	21	26782517	26783071
ENSOMYG00000040483	kcnd2	Ensembl	21	26863270	27008982	potassium voltage-gated channel, Shal-related subfamily, member 2 [Source:ZFIN;Acc:ZDB-GENE-041210-70]
ENSOMYG00000049236	ENSOMYG00000049236	Ensembl	21	25899277	25900296
ENSOMYG00000058535	SOCS2a2	Ensembl	21	26419068	26426307	suppressor of cytokine signaling 2 [Source:ZFIN;Acc:ZDB-GENE-041210-171]
ENSOMYG00000064525	ccdc136b	Ensembl	21	26449035	26508557	coiled-coil domain containing 136b [Source:ZFIN;Acc:ZDB-GENE-081104-244]
ENSOMYG00000068036	ENSOMYG00000068036	Ensembl	21	26031974	26032984
ENSOMYG00000074324	ENSOMYG00000074324	Ensembl	21	26548269	26549279
100136762	ikzf1	RefSeq	23	13319400	13342196	IKAROS family zinc finger 1 (Ikaros)
110502279	LOC110502279	RefSeq	23	13044356	13049486	homeobox protein EMX2
110502281	LOC110502281	RefSeq	23	13067835	13084070	eukaryotic translation initiation factor 3 subunit A
110502282	LOC110502282	RefSeq	23	13084587	13097908	DENN domain-containing protein 10
110502283	sfxn4	RefSeq	23	13099167	13116030	sideroflexin 4
110502284	LOC110502284	RefSeq	23	13123422	13146350	transmembrane 9 superfamily member 3
110502286	LOC110502286	RefSeq	23	13119351	13122667	thioredoxin-dependent peroxide reductase, mitochondrial
110502287	mocos	RefSeq	23	13169146	13197193	molybdenum cofactor sulfurase	Folate biosynthesis - Oncorhynchus mykiss (rainbow trout)
110502288	LOC110502288	RefSeq	23	13148827	13167879	lysophosphatidylserine lipase ABHD12
110502289	LOC110502289	RefSeq	23	13174349	13178371	serum amyloid P-component
110502290	LOC110502290	RefSeq	23	13197751	13213023	poly(rC)-binding protein 3-like
110502291	LOC110502291	RefSeq	23	13217619	13265816	brorin-like
110502292	fignl1	RefSeq	23	13351346	13361102	fidgetin-like 1
110502293	LOC110502293	RefSeq	23	13378361	13380327	uncharacterized LOC110502293
110502294	ttl	RefSeq	23	13382211	13395987	tubulin tyrosine ligase
110502296	LOC110502296	RefSeq	23	13403547	13405114	N-acetylneuraminic acid phosphatase	Amino sugar and nucleotide sugar metabolism - Oncorhynchus mykiss (rainbow trout)
110502297	LOC110502297	RefSeq	23	13454643	13481494	cytochrome P450 1B1	Steroid hormone biosynthesis; Tryptophan metabolism; Metabolism of xenobiotics by cytochrome P450 - Oncorhynchus mykiss (rainbow trout)
110502298	LOC110502298	RefSeq	23	13488094	13549306	regulator of microtubule dynamics protein 2
110502299	cdc42ep3	RefSeq	23	13575337	13586172	CDC42 effector protein (Rho GTPase binding) 3
110502300	LOC110502300	RefSeq	23	13663492	13671901	opsin-3
110502301	LOC110502301	RefSeq	23	13710087	13757198	insulin-degrading enzyme	Virion - Herpesvirus - Oncorhynchus mykiss (rainbow trout)
110502303	LOC110502303	RefSeq	23	13674463	13710049	kynurenine 3-monooxygenase	Tryptophan metabolism - Oncorhynchus mykiss (rainbow trout)
110502304	cpeb3	RefSeq	23	13824243	13889404	cytoplasmic polyadenylation element binding protein 3	Oocyte meiosis; Progesterone-mediated oocyte maturation - Oncorhynchus mykiss (rainbow trout)
110502305	LOC110502305	RefSeq	23	13759653	13824191	E3 ubiquitin-protein ligase MARCHF5
110502306	LOC110502306	RefSeq	23	13890998	13944830	TATA-binding protein-associated factor 172
110502307	LOC110502307	RefSeq	23	13960729	13967395	zinc finger protein 518A
110502308	LOC110502308	RefSeq	23	13967514	13979770	B-cell linker protein
110503049	spata48	RefSeq	23	13278628	13302652	spermatogenesis associated 48
110503051	LOC110503051	RefSeq	23	13949899	13954039	uncharacterized LOC110503051
118943841	LOC118943841	RefSeq	23	13702543	13703759	uncharacterized LOC118943841
ENSOMYG00000044204	emx2	Ensembl	23	13045382	13049036	empty spiracles homeobox 2 [Source:ZFIN;Acc:ZDB-GENE-990415-54]
ENSOMYG00000044248	eif3s10	Ensembl	23	13067823	13083904	eukaryotic translation initiation factor 3, subunit 10 (theta) [Source:NCBI gene;Acc:327515]
ENSOMYG00000044767	dennd10	Ensembl	23	13091579	13097756	DENN domain containing 10 [Source:NCBI gene;Acc:556203]
ENSOMYG00000044778	sfxn4	Ensembl	23	13100667	13115865	sideroflexin 4 [Source:NCBI gene;Acc:556121]
ENSOMYG00000044795	prdx3	Ensembl	23	13118394	13122595	peroxiredoxin 3 [Source:ZFIN;Acc:ZDB-GENE-030826-18]
ENSOMYG00000044819	tm9sf3	Ensembl	23	13124068	13167877	transmembrane 9 superfamily member 3 [Source:ZFIN;Acc:ZDB-GENE-040426-2714]
ENSOMYG00000044912	ENSOMYG00000044912	Ensembl	23	13176646	13178175
ENSOMYG00000044924	ENSOMYG00000044924	Ensembl	23	13169216	13197081
ENSOMYG00000044960	zgc:110045	Ensembl	23	13204118	13212098	zgc:110045 [Source:ZFIN;Acc:ZDB-GENE-050706-149]
ENSOMYG00000044970	vwc2	Ensembl	23	13217421	13265052	von Willebrand factor C domain containing 2 [Source:ZFIN;Acc:ZDB-GENE-090313-315]
ENSOMYG00000044982	ENSOMYG00000044982	Ensembl	23	13278749	13280805
ENSOMYG00000044996	ikzf1	Ensembl	23	13318493	13342189	IKAROS family zinc finger 1 (Ikaros) [Source:ZFIN;Acc:ZDB-GENE-980526-304]
ENSOMYG00000045107	fignl1	Ensembl	23	13352108	13354051	fidgetin-like 1 [Source:ZFIN;Acc:ZDB-GENE-030131-1862]
ENSOMYG00000045112	ttl	Ensembl	23	13382917	13391838	tubulin tyrosine ligase [Source:ZFIN;Acc:ZDB-GENE-060929-608]
ENSOMYG00000045123	cyp1b1	Ensembl	23	13454036	13476663	cytochrome P450, family 1, subfamily B, polypeptide 1 [Source:ZFIN;Acc:ZDB-GENE-030902-1]
ENSOMYG00000045126	rmdn2	Ensembl	23	13490818	13546821	regulator of microtubule dynamics 2 [Source:ZFIN;Acc:ZDB-GENE-111223-1]
ENSOMYG00000045132	cdc42ep3	Ensembl	23	13584591	13585604	CDC42 effector protein (Rho GTPase binding) 3 [Source:ZFIN;Acc:ZDB-GENE-040912-89]
ENSOMYG00000045133	opn3	Ensembl	23	13663754	13672851	opsin 3 [Source:ZFIN;Acc:ZDB-GENE-080227-16]
ENSOMYG00000045143	kmo	Ensembl	23	13674853	13709893	kynurenine 3-monooxygenase [Source:NCBI gene;Acc:368242]
ENSOMYG00000045287	ide	Ensembl	23	13708065	13756779	insulin-degrading enzyme [Source:ZFIN;Acc:ZDB-GENE-070410-85]
ENSOMYG00000046225	march5	Ensembl	23	13760072	13823961	membrane-associated ring finger (C3HC4) 5 [Source:ZFIN;Acc:ZDB-GENE-070424-47]
ENSOMYG00000046254	cpeb3	Ensembl	23	13825559	13884095	cytoplasmic polyadenylation element binding protein 3 [Source:ZFIN;Acc:ZDB-GENE-090312-68]
ENSOMYG00000046322	btaf1	Ensembl	23	13891813	13944587	BTAF1 RNA polymerase II, B-TFIID transcription factor-associated [Source:ZFIN;Acc:ZDB-GENE-021025-1]
ENSOMYG00000046390	ENSOMYG00000046390	Ensembl	23	13962385	13967397
ENSOMYG00000046395	ENSOMYG00000046395	Ensembl	23	13968406	13975134
ENSOMYG00000055349	ENSOMYG00000055349	Ensembl	23	13311169	13314459
ENSOMYG00000055482	ENSOMYG00000055482	Ensembl	23	13686288	13687298
ENSOMYG00000065832	ENSOMYG00000065832	Ensembl	23	13182875	13183885
ENSOMYG00000070145	ENSOMYG00000070145	Ensembl	23	13160411	13161751
ENSOMYG00000073036	ENSOMYG00000073036	Ensembl	23	13281730	13282740
ENSOMYG00000077849	nanp	Ensembl	23	13404086	13404973	N-acetylneuraminic acid phosphatase [Source:ZFIN;Acc:ZDB-GENE-050522-94]
101268975	sdy	RefSeq	Y	6001291	6008996	sexually dimorphic on the Y chromosome
110509308	LOC110509308	RefSeq	Y	6912441	6943779	neuropeptide FF receptor 2-like	Neuroactive ligand-receptor interaction - Oncorhynchus mykiss (rainbow trout)
110509560	LOC110509560	RefSeq	Y	6599060	6622505	alpha-2,8-sialyltransferase 8E	Glycosphingolipid biosynthesis - ganglio series - Oncorhynchus mykiss (rainbow trout)
110509561	LOC110509561	RefSeq	Y	6670176	6688054	E3 ubiquitin-protein ligase RNF165
110509562	LOC110509562	RefSeq	Y	6689542	6712436	uncharacterized protein C18orf25 homolog
110509564	LOC110509564	RefSeq	Y	6756610	6763472	protein huluwa
110509565	LOC110509565	RefSeq	Y	6726353	6756968	uncharacterized LOC110509565
110509566	LOC110509566	RefSeq	Y	6767077	6771817	dnaJ homolog subfamily B member 5-like
110509567	LOC110509567	RefSeq	Y	6798103	6816600	probable global transcription activator SNF2L2
118936374	LOC118936374	RefSeq	Y	6667677	6671553	lipoxygenase homology domain-containing protein 1-like
118945279	LOC118945279	RefSeq	Y	6605317	6607608	uncharacterized LOC118945279
118945315	LOC118945315	RefSeq	Y	6267751	6274178	uncharacterized LOC118945315
118945462	LOC118945462	RefSeq	Y	6039191	6039381	U2 spliceosomal RNA
118945464	LOC118945464	RefSeq	Y	6040205	6040395	U2 spliceosomal RNA
118945465	LOC118945465	RefSeq	Y	6041214	6041404	U2 spliceosomal RNA
118945466	LOC118945466	RefSeq	Y	6048579	6048769	U2 spliceosomal RNA
118945467	LOC118945467	RefSeq	Y	6049589	6049779	U2 spliceosomal RNA
118945468	LOC118945468	RefSeq	Y	6050598	6050788	U2 spliceosomal RNA
118945470	LOC118945470	RefSeq	Y	6051610	6051800	U2 spliceosomal RNA
118945471	LOC118945471	RefSeq	Y	6052624	6052814	U2 spliceosomal RNA
118945472	LOC118945472	RefSeq	Y	6053637	6053827	U2 spliceosomal RNA
118945473	LOC118945473	RefSeq	Y	6054647	6054837	U2 spliceosomal RNA
118945474	LOC118945474	RefSeq	Y	6055657	6055847	U2 spliceosomal RNA
118945476	LOC118945476	RefSeq	Y	6057691	6057881	U2 spliceosomal RNA
118945477	LOC118945477	RefSeq	Y	6058710	6058900	U2 spliceosomal RNA
118945478	LOC118945478	RefSeq	Y	6059723	6059913	U2 spliceosomal RNA
118945479	LOC118945479	RefSeq	Y	6060737	6060927	U2 spliceosomal RNA
118945480	LOC118945480	RefSeq	Y	6061747	6061937	U2 spliceosomal RNA
118945481	LOC118945481	RefSeq	Y	6062746	6062936	U2 spliceosomal RNA
118945482	LOC118945482	RefSeq	Y	6063749	6063939	U2 spliceosomal RNA
118945483	LOC118945483	RefSeq	Y	6064762	6064952	U2 spliceosomal RNA
118945484	LOC118945484	RefSeq	Y	6066774	6066964	U2 spliceosomal RNA
118945485	LOC118945485	RefSeq	Y	6067781	6067971	U2 spliceosomal RNA
118945487	LOC118945487	RefSeq	Y	6068792	6068982	U2 spliceosomal RNA
118945488	LOC118945488	RefSeq	Y	6069798	6069988	U2 spliceosomal RNA
118945489	LOC118945489	RefSeq	Y	6070811	6071001	U2 spliceosomal RNA
118945490	LOC118945490	RefSeq	Y	6071815	6072005	U2 spliceosomal RNA
118945491	LOC118945491	RefSeq	Y	6072824	6073014	U2 spliceosomal RNA
118945492	LOC118945492	RefSeq	Y	6073832	6074022	U2 spliceosomal RNA
118945493	LOC118945493	RefSeq	Y	6074838	6075028	U2 spliceosomal RNA
118945494	LOC118945494	RefSeq	Y	6075852	6076042	U2 spliceosomal RNA
118945495	LOC118945495	RefSeq	Y	6076854	6077044	U2 spliceosomal RNA
118945496	LOC118945496	RefSeq	Y	6077866	6078056	U2 spliceosomal RNA
118945498	LOC118945498	RefSeq	Y	6078876	6079066	U2 spliceosomal RNA
118945499	LOC118945499	RefSeq	Y	6079885	6080075	U2 spliceosomal RNA
118945500	LOC118945500	RefSeq	Y	6080890	6081080	U2 spliceosomal RNA
118945501	LOC118945501	RefSeq	Y	6081896	6082086	U2 spliceosomal RNA
118945502	LOC118945502	RefSeq	Y	6082906	6083096	U2 spliceosomal RNA
118945503	LOC118945503	RefSeq	Y	6083906	6084096	U2 spliceosomal RNA
118945504	LOC118945504	RefSeq	Y	6084908	6085098	U2 spliceosomal RNA
118945505	LOC118945505	RefSeq	Y	6085921	6086111	U2 spliceosomal RNA
118945506	LOC118945506	RefSeq	Y	6086928	6087118	U2 spliceosomal RNA
118945507	LOC118945507	RefSeq	Y	6087927	6088117	U2 spliceosomal RNA
118945509	LOC118945509	RefSeq	Y	6088925	6089115	U2 spliceosomal RNA
118945510	LOC118945510	RefSeq	Y	6089920	6090110	U2 spliceosomal RNA
118945511	LOC118945511	RefSeq	Y	6090928	6091118	U2 spliceosomal RNA
118945512	LOC118945512	RefSeq	Y	6091926	6092116	U2 spliceosomal RNA
118945513	LOC118945513	RefSeq	Y	6092943	6093133	U2 spliceosomal RNA
118945514	LOC118945514	RefSeq	Y	6093941	6094131	U2 spliceosomal RNA
118945515	LOC118945515	RefSeq	Y	6094973	6095163	U2 spliceosomal RNA
118945516	LOC118945516	RefSeq	Y	6095987	6096177	U2 spliceosomal RNA
118945517	LOC118945517	RefSeq	Y	6056676	6056866	U2 spliceosomal RNA
118945518	LOC118945518	RefSeq	Y	6065764	6065954	U2 spliceosomal RNA
118945520	LOC118945520	RefSeq	Y	6038173	6038362	U2 spliceosomal RNA
118945523	LOC118945523	RefSeq	Y	6186973	6187154	U2 spliceosomal RNA
118945528	LOC118945528	RefSeq	Y	6245846	6246027	U2 spliceosomal RNA
118945532	LOC118945532	RefSeq	Y	6158801	6158985	U2 spliceosomal RNA
118945533	LOC118945533	RefSeq	Y	6047568	6047755	U2 spliceosomal RNA
118945537	LOC118945537	RefSeq	Y	6124721	6124905	U2 spliceosomal RNA
118945538	LOC118945538	RefSeq	Y	6258481	6258675	U2 spliceosomal RNA
118945539	LOC118945539	RefSeq	Y	6284917	6285111	U2 spliceosomal RNA
118945540	LOC118945540	RefSeq	Y	6189753	6189943	U2 spliceosomal RNA
118945542	LOC118945542	RefSeq	Y	6232974	6233164	U2 spliceosomal RNA
118945548	LOC118945548	RefSeq	Y	6211273	6211454	U2 spliceosomal RNA
118945549	LOC118945549	RefSeq	Y	6223926	6224107	U2 spliceosomal RNA
118945565	LOC118945565	RefSeq	Y	6192664	6192848	U2 spliceosomal RNA
118945568	LOC118945568	RefSeq	Y	6290990	6291171	U2 spliceosomal RNA
118945569	LOC118945569	RefSeq	Y	6263604	6263785	U2 spliceosomal RNA
118945572	LOC118945572	RefSeq	Y	6156450	6156566	U5 spliceosomal RNA
118945573	LOC118945573	RefSeq	Y	6168682	6168798	U5 spliceosomal RNA
118945575	LOC118945575	RefSeq	Y	6171818	6171934	U5 spliceosomal RNA
118945576	LOC118945576	RefSeq	Y	6174980	6175096	U5 spliceosomal RNA
118945577	LOC118945577	RefSeq	Y	6304485	6304601	U5 spliceosomal RNA
118945584	LOC118945584	RefSeq	Y	6038826	6038942	U5 spliceosomal RNA
118945585	LOC118945585	RefSeq	Y	6039840	6039956	U5 spliceosomal RNA
118945587	LOC118945587	RefSeq	Y	6040849	6040965	U5 spliceosomal RNA
118945588	LOC118945588	RefSeq	Y	6041866	6041982	U5 spliceosomal RNA
118945589	LOC118945589	RefSeq	Y	6048214	6048330	U5 spliceosomal RNA
118945590	LOC118945590	RefSeq	Y	6049224	6049340	U5 spliceosomal RNA
118945591	LOC118945591	RefSeq	Y	6050233	6050349	U5 spliceosomal RNA
118945592	LOC118945592	RefSeq	Y	6051245	6051361	U5 spliceosomal RNA
118945593	LOC118945593	RefSeq	Y	6052259	6052375	U5 spliceosomal RNA
118945594	LOC118945594	RefSeq	Y	6053272	6053388	U5 spliceosomal RNA
118945595	LOC118945595	RefSeq	Y	6054282	6054398	U5 spliceosomal RNA
118945596	LOC118945596	RefSeq	Y	6055292	6055408	U5 spliceosomal RNA
118945598	LOC118945598	RefSeq	Y	6056311	6056427	U5 spliceosomal RNA
118945599	LOC118945599	RefSeq	Y	6057326	6057442	U5 spliceosomal RNA
118945600	LOC118945600	RefSeq	Y	6058345	6058461	U5 spliceosomal RNA
118945601	LOC118945601	RefSeq	Y	6060372	6060488	U5 spliceosomal RNA
118945602	LOC118945602	RefSeq	Y	6061382	6061498	U5 spliceosomal RNA
118945603	LOC118945603	RefSeq	Y	6062381	6062497	U5 spliceosomal RNA
118945604	LOC118945604	RefSeq	Y	6063384	6063500	U5 spliceosomal RNA
118945605	LOC118945605	RefSeq	Y	6064397	6064513	U5 spliceosomal RNA
118945606	LOC118945606	RefSeq	Y	6065399	6065515	U5 spliceosomal RNA
118945607	LOC118945607	RefSeq	Y	6066409	6066525	U5 spliceosomal RNA
118945609	LOC118945609	RefSeq	Y	6067416	6067532	U5 spliceosomal RNA
118945610	LOC118945610	RefSeq	Y	6068427	6068543	U5 spliceosomal RNA
118945611	LOC118945611	RefSeq	Y	6069433	6069549	U5 spliceosomal RNA
118945612	LOC118945612	RefSeq	Y	6070446	6070562	U5 spliceosomal RNA
118945613	LOC118945613	RefSeq	Y	6071450	6071566	U5 spliceosomal RNA
118945614	LOC118945614	RefSeq	Y	6072459	6072575	U5 spliceosomal RNA
118945615	LOC118945615	RefSeq	Y	6073467	6073583	U5 spliceosomal RNA
118945616	LOC118945616	RefSeq	Y	6074473	6074589	U5 spliceosomal RNA
118945617	LOC118945617	RefSeq	Y	6075487	6075603	U5 spliceosomal RNA
118945618	LOC118945618	RefSeq	Y	6076489	6076605	U5 spliceosomal RNA
118945620	LOC118945620	RefSeq	Y	6077501	6077617	U5 spliceosomal RNA
118945621	LOC118945621	RefSeq	Y	6078511	6078627	U5 spliceosomal RNA
118945622	LOC118945622	RefSeq	Y	6079520	6079636	U5 spliceosomal RNA
118945623	LOC118945623	RefSeq	Y	6080525	6080641	U5 spliceosomal RNA
118945624	LOC118945624	RefSeq	Y	6081531	6081647	U5 spliceosomal RNA
118945625	LOC118945625	RefSeq	Y	6082541	6082657	U5 spliceosomal RNA
118945626	LOC118945626	RefSeq	Y	6083541	6083657	U5 spliceosomal RNA
118945627	LOC118945627	RefSeq	Y	6084543	6084659	U5 spliceosomal RNA
118945628	LOC118945628	RefSeq	Y	6085556	6085672	U5 spliceosomal RNA
118945629	LOC118945629	RefSeq	Y	6086563	6086679	U5 spliceosomal RNA
118945631	LOC118945631	RefSeq	Y	6087562	6087678	U5 spliceosomal RNA
118945632	LOC118945632	RefSeq	Y	6088560	6088676	U5 spliceosomal RNA
118945633	LOC118945633	RefSeq	Y	6089555	6089671	U5 spliceosomal RNA
118945634	LOC118945634	RefSeq	Y	6090563	6090679	U5 spliceosomal RNA
118945635	LOC118945635	RefSeq	Y	6091561	6091677	U5 spliceosomal RNA
118945636	LOC118945636	RefSeq	Y	6092578	6092694	U5 spliceosomal RNA
118945637	LOC118945637	RefSeq	Y	6093576	6093692	U5 spliceosomal RNA
118945638	LOC118945638	RefSeq	Y	6094608	6094724	U5 spliceosomal RNA
118945639	LOC118945639	RefSeq	Y	6095622	6095738	U5 spliceosomal RNA
118945640	LOC118945640	RefSeq	Y	6096640	6096756	U5 spliceosomal RNA
118945642	LOC118945642	RefSeq	Y	6104064	6104180	U5 spliceosomal RNA
118945643	LOC118945643	RefSeq	Y	6111407	6111523	U5 spliceosomal RNA
118945644	LOC118945644	RefSeq	Y	6117786	6117902	U5 spliceosomal RNA
118945645	LOC118945645	RefSeq	Y	6125241	6125357	U5 spliceosomal RNA
118945646	LOC118945646	RefSeq	Y	6131593	6131709	U5 spliceosomal RNA
118945647	LOC118945647	RefSeq	Y	6143758	6143874	U5 spliceosomal RNA
118945648	LOC118945648	RefSeq	Y	6181218	6181334	U5 spliceosomal RNA
118945649	LOC118945649	RefSeq	Y	6190313	6190429	U5 spliceosomal RNA
118945650	LOC118945650	RefSeq	Y	6193402	6193518	U5 spliceosomal RNA
118945651	LOC118945651	RefSeq	Y	6205570	6205686	U5 spliceosomal RNA
118945653	LOC118945653	RefSeq	Y	6211860	6211976	U5 spliceosomal RNA
118945654	LOC118945654	RefSeq	Y	6218218	6218334	U5 spliceosomal RNA
118945655	LOC118945655	RefSeq	Y	6224535	6224651	U5 spliceosomal RNA
118945656	LOC118945656	RefSeq	Y	6233538	6233654	U5 spliceosomal RNA
118945657	LOC118945657	RefSeq	Y	6239923	6240039	U5 spliceosomal RNA
118945658	LOC118945658	RefSeq	Y	6252769	6252885	U5 spliceosomal RNA
118945659	LOC118945659	RefSeq	Y	6264158	6264274	U5 spliceosomal RNA
118945660	LOC118945660	RefSeq	Y	6267275	6267391	U5 spliceosomal RNA
118945661	LOC118945661	RefSeq	Y	6279034	6279150	U5 spliceosomal RNA
118945662	LOC118945662	RefSeq	Y	6291536	6291652	U5 spliceosomal RNA
118945664	LOC118945664	RefSeq	Y	6297319	6297435	U5 spliceosomal RNA
118945665	LOC118945665	RefSeq	Y	6137693	6137809	U5 spliceosomal RNA
118945666	LOC118945666	RefSeq	Y	6150142	6150258	U5 spliceosomal RNA
118945669	LOC118945669	RefSeq	Y	6310231	6310347	U5 spliceosomal RNA
118945671	LOC118945671	RefSeq	Y	6159259	6159375	U5 spliceosomal RNA
118945672	LOC118945672	RefSeq	Y	6162296	6162412	U5 spliceosomal RNA
118945673	LOC118945673	RefSeq	Y	6165498	6165614	U5 spliceosomal RNA
118945675	LOC118945675	RefSeq	Y	6178171	6178287	U5 spliceosomal RNA
118945676	LOC118945676	RefSeq	Y	6059358	6059473	U5 spliceosomal RNA
118945709	LOC118945709	RefSeq	Y	6593817	6593895	small nucleolar RNA SNORD72
ENSOMYG00000026156	U2	Ensembl	Y	6124721	6124905	U2 spliceosomal RNA [Source:RFAM;Acc:RF00004]
ENSOMYG00000031753	ENSOMYG00000031753	Ensembl	Y	6159823	6189803
ENSOMYG00000034271	ENSOMYG00000034271	Ensembl	Y	6593817	6593895
ENSOMYG00000034302	ST8SIA5	Ensembl	Y	6599697	6620327	ST8 alpha-N-acetyl-neuraminide alpha-2,8-sialyltransferase 5 [Source:HGNC Symbol;Acc:HGNC:17827]
ENSOMYG00000034366	ENSOMYG00000034366	Ensembl	Y	6673887	6687622
ENSOMYG00000034406	C18orf25	Ensembl	Y	6710169	6711137	chromosome 18 open reading frame 25 [Source:HGNC Symbol;Acc:HGNC:28172]
ENSOMYG00000034424	ENSOMYG00000034424	Ensembl	Y	6757003	6763338
ENSOMYG00000034435	ENSOMYG00000034435	Ensembl	Y	6767885	6771157
ENSOMYG00000034446	ENSOMYG00000034446	Ensembl	Y	6811112	6815512
ENSOMYG00000034453	NPFFR2	Ensembl	Y	6912935	6944210	neuropeptide FF receptor 2 [Source:HGNC Symbol;Acc:HGNC:4525]
ENSOMYG00000036133	U2	Ensembl	Y	6252132	6252301	U2 spliceosomal RNA [Source:RFAM;Acc:RF00004]
ENSOMYG00000044077	U2	Ensembl	Y	6302474	6302646	U2 spliceosomal RNA [Source:RFAM;Acc:RF00004]
ENSOMYG00000044083	U2	Ensembl	Y	6312938	6313053	U2 spliceosomal RNA [Source:RFAM;Acc:RF00004]
ENSOMYG00000047884	U2	Ensembl	Y	6278407	6278584	U2 spliceosomal RNA [Source:RFAM;Acc:RF00004]
ENSOMYG00000047951	U2	Ensembl	Y	6095987	6096177	U2 spliceosomal RNA [Source:RFAM;Acc:RF00004]
ENSOMYG00000048274	U5	Ensembl	Y	6088560	6088676	U5 spliceosomal RNA [Source:RFAM;Acc:RF00020]
ENSOMYG00000048361	U2	Ensembl	Y	6069798	6069988	U2 spliceosomal RNA [Source:RFAM;Acc:RF00004]
ENSOMYG00000048640	U5	Ensembl	Y	6233538	6233654	U5 spliceosomal RNA [Source:RFAM;Acc:RF00020]
ENSOMYG00000049727	U5	Ensembl	Y	6057326	6057442	U5 spliceosomal RNA [Source:RFAM;Acc:RF00020]
ENSOMYG00000049821	ENSOMYG00000049821	Ensembl	Y	6127451	6130831
ENSOMYG00000049859	U2	Ensembl	Y	6040205	6040395	U2 spliceosomal RNA [Source:RFAM;Acc:RF00004]
ENSOMYG00000049991	U2	Ensembl	Y	6078876	6079066	U2 spliceosomal RNA [Source:RFAM;Acc:RF00004]
ENSOMYG00000050242	U2	Ensembl	Y	6085921	6086111	U2 spliceosomal RNA [Source:RFAM;Acc:RF00004]
ENSOMYG00000050365	U2	Ensembl	Y	6164754	6164930	U2 spliceosomal RNA [Source:RFAM;Acc:RF00004]
ENSOMYG00000050969	U2	Ensembl	Y	6217618	6217792	U2 spliceosomal RNA [Source:RFAM;Acc:RF00004]
ENSOMYG00000050979	U5	Ensembl	Y	6074473	6074589	U5 spliceosomal RNA [Source:RFAM;Acc:RF00020]
ENSOMYG00000051095	U5	Ensembl	Y	6077501	6077617	U5 spliceosomal RNA [Source:RFAM;Acc:RF00020]
ENSOMYG00000051187	U2	Ensembl	Y	6290990	6291171	U2 spliceosomal RNA [Source:RFAM;Acc:RF00004]
ENSOMYG00000051399	U5	Ensembl	Y	6053272	6053388	U5 spliceosomal RNA [Source:RFAM;Acc:RF00020]
ENSOMYG00000051504	U2	Ensembl	Y	6067781	6067971	U2 spliceosomal RNA [Source:RFAM;Acc:RF00004]
ENSOMYG00000051535	U5	Ensembl	Y	6066409	6066525	U5 spliceosomal RNA [Source:RFAM;Acc:RF00020]
ENSOMYG00000051565	U2	Ensembl	Y	6061747	6061937	U2 spliceosomal RNA [Source:RFAM;Acc:RF00004]
ENSOMYG00000051788	U5	Ensembl	Y	6090563	6090679	U5 spliceosomal RNA [Source:RFAM;Acc:RF00020]
ENSOMYG00000052013	U2	Ensembl	Y	6082906	6083096	U2 spliceosomal RNA [Source:RFAM;Acc:RF00004]
ENSOMYG00000052261	U2	Ensembl	Y	6199160	6199332	U2 spliceosomal RNA [Source:RFAM;Acc:RF00004]
ENSOMYG00000052523	U5	Ensembl	Y	6058345	6058461	U5 spliceosomal RNA [Source:RFAM;Acc:RF00020]
ENSOMYG00000052630	U2	Ensembl	Y	6167957	6168134	U2 spliceosomal RNA [Source:RFAM;Acc:RF00004]
ENSOMYG00000052659	U2	Ensembl	Y	6060737	6060927	U2 spliceosomal RNA [Source:RFAM;Acc:RF00004]
ENSOMYG00000053016	U2	Ensembl	Y	6088925	6089115	U2 spliceosomal RNA [Source:RFAM;Acc:RF00004]
ENSOMYG00000053175	U2	Ensembl	Y	6051610	6051800	U2 spliceosomal RNA [Source:RFAM;Acc:RF00004]
ENSOMYG00000053246	U5	Ensembl	Y	6078511	6078627	U5 spliceosomal RNA [Source:RFAM;Acc:RF00020]
ENSOMYG00000053368	U2	Ensembl	Y	6297014	6297190	U2 spliceosomal RNA [Source:RFAM;Acc:RF00004]
ENSOMYG00000053399	U5	Ensembl	Y	6239923	6240039	U5 spliceosomal RNA [Source:RFAM;Acc:RF00020]
ENSOMYG00000053405	U5	Ensembl	Y	6075487	6075603	U5 spliceosomal RNA [Source:RFAM;Acc:RF00020]
ENSOMYG00000053729	U5	Ensembl	Y	6171818	6171934	U5 spliceosomal RNA [Source:RFAM;Acc:RF00020]
ENSOMYG00000053956	U2	Ensembl	Y	6080890	6081080	U2 spliceosomal RNA [Source:RFAM;Acc:RF00004]
ENSOMYG00000054280	U5	Ensembl	Y	6094608	6094724	U5 spliceosomal RNA [Source:RFAM;Acc:RF00020]
ENSOMYG00000054492	ENSOMYG00000054492	Ensembl	Y	6306556	6309153
ENSOMYG00000054661	U5	Ensembl	Y	6069433	6069549	U5 spliceosomal RNA [Source:RFAM;Acc:RF00020]
ENSOMYG00000054724	U5	Ensembl	Y	6291536	6291652	U5 spliceosomal RNA [Source:RFAM;Acc:RF00020]
ENSOMYG00000054884	U2	Ensembl	Y	6065764	6065954	U2 spliceosomal RNA [Source:RFAM;Acc:RF00004]
ENSOMYG00000055175	U5	Ensembl	Y	6051245	6051361	U5 spliceosomal RNA [Source:RFAM;Acc:RF00020]
ENSOMYG00000055248	U2	Ensembl	Y	6081896	6082086	U2 spliceosomal RNA [Source:RFAM;Acc:RF00004]
ENSOMYG00000055346	U5	Ensembl	Y	6224535	6224651	U5 spliceosomal RNA [Source:RFAM;Acc:RF00020]
ENSOMYG00000055496	U2	Ensembl	Y	6245846	6246027	U2 spliceosomal RNA [Source:RFAM;Acc:RF00004]
ENSOMYG00000055574	U2	Ensembl	Y	6230301	6230481	U2 spliceosomal RNA [Source:RFAM;Acc:RF00004]
ENSOMYG00000056085	ENSOMYG00000056085	Ensembl	Y	6310880	6312615
ENSOMYG00000056152	U2	Ensembl	Y	6041214	6041404	U2 spliceosomal RNA [Source:RFAM;Acc:RF00004]
ENSOMYG00000056571	U2	Ensembl	Y	6177426	6177602	U2 spliceosomal RNA [Source:RFAM;Acc:RF00004]
ENSOMYG00000056649	U5	Ensembl	Y	6041866	6041982	U5 spliceosomal RNA [Source:RFAM;Acc:RF00020]
ENSOMYG00000056744	U5	Ensembl	Y	6091561	6091677	U5 spliceosomal RNA [Source:RFAM;Acc:RF00020]
ENSOMYG00000056945	U2	Ensembl	Y	6071815	6072005	U2 spliceosomal RNA [Source:RFAM;Acc:RF00004]
ENSOMYG00000057038	U5	Ensembl	Y	6093576	6093692	U5 spliceosomal RNA [Source:RFAM;Acc:RF00020]
ENSOMYG00000057111	U5	Ensembl	Y	6117786	6117902	U5 spliceosomal RNA [Source:RFAM;Acc:RF00020]
ENSOMYG00000057186	U2	Ensembl	Y	6055657	6055847	U2 spliceosomal RNA [Source:RFAM;Acc:RF00004]
ENSOMYG00000057258	ENSOMYG00000057258	Ensembl	Y	6585002	6593746
ENSOMYG00000057269	U2	Ensembl	Y	6192664	6192848	U2 spliceosomal RNA [Source:RFAM;Acc:RF00004]
ENSOMYG00000057523	U2	Ensembl	Y	6239205	6239380	U2 spliceosomal RNA [Source:RFAM;Acc:RF00004]
ENSOMYG00000057802	U2	Ensembl	Y	6053637	6053827	U2 spliceosomal RNA [Source:RFAM;Acc:RF00004]
ENSOMYG00000057880	U5	Ensembl	Y	6082541	6082657	U5 spliceosomal RNA [Source:RFAM;Acc:RF00020]
ENSOMYG00000057938	U5	Ensembl	Y	6070446	6070562	U5 spliceosomal RNA [Source:RFAM;Acc:RF00020]
ENSOMYG00000058068	U2	Ensembl	Y	6186973	6187154	U2 spliceosomal RNA [Source:RFAM;Acc:RF00004]
ENSOMYG00000058099	U5	Ensembl	Y	6264158	6264274	U5 spliceosomal RNA [Source:RFAM;Acc:RF00020]
ENSOMYG00000058336	U5	Ensembl	Y	6054282	6054398	U5 spliceosomal RNA [Source:RFAM;Acc:RF00020]
ENSOMYG00000058556	U2	Ensembl	Y	6309887	6310066	U2 spliceosomal RNA [Source:RFAM;Acc:RF00004]
ENSOMYG00000059342	U2	Ensembl	Y	6103413	6103588	U2 spliceosomal RNA [Source:RFAM;Acc:RF00004]
ENSOMYG00000059559	U2	Ensembl	Y	6075852	6076042	U2 spliceosomal RNA [Source:RFAM;Acc:RF00004]
ENSOMYG00000059587	U5	Ensembl	Y	6050233	6050349	U5 spliceosomal RNA [Source:RFAM;Acc:RF00020]
ENSOMYG00000059671	U2	Ensembl	Y	6038173	6038362	U2 spliceosomal RNA [Source:RFAM;Acc:RF00004]
ENSOMYG00000059837	U5	Ensembl	Y	6096640	6096756	U5 spliceosomal RNA [Source:RFAM;Acc:RF00020]
ENSOMYG00000059841	U2	Ensembl	Y	6048579	6048769	U2 spliceosomal RNA [Source:RFAM;Acc:RF00004]
ENSOMYG00000059958	U5	Ensembl	Y	6092578	6092694	U5 spliceosomal RNA [Source:RFAM;Acc:RF00020]
ENSOMYG00000060135	ENSOMYG00000060135	Ensembl	Y	6233561	6259510
ENSOMYG00000060180	U2	Ensembl	Y	6050598	6050788	U2 spliceosomal RNA [Source:RFAM;Acc:RF00004]
ENSOMYG00000060557	U5	Ensembl	Y	6310231	6310347	U5 spliceosomal RNA [Source:RFAM;Acc:RF00020]
ENSOMYG00000060565	U5	Ensembl	Y	6150142	6150258	U5 spliceosomal RNA [Source:RFAM;Acc:RF00020]
ENSOMYG00000060776	U5	Ensembl	Y	6068427	6068543	U5 spliceosomal RNA [Source:RFAM;Acc:RF00020]
ENSOMYG00000060815	U5	Ensembl	Y	6168682	6168798	U5 spliceosomal RNA [Source:RFAM;Acc:RF00020]
ENSOMYG00000060818	U5	Ensembl	Y	6062381	6062497	U5 spliceosomal RNA [Source:RFAM;Acc:RF00020]
ENSOMYG00000060971	U2	Ensembl	Y	6052624	6052814	U2 spliceosomal RNA [Source:RFAM;Acc:RF00004]
ENSOMYG00000061023	U2	Ensembl	Y	6062746	6062936	U2 spliceosomal RNA [Source:RFAM;Acc:RF00004]
ENSOMYG00000061299	U2	Ensembl	Y	6056676	6056866	U2 spliceosomal RNA [Source:RFAM;Acc:RF00004]
ENSOMYG00000061311	U5	Ensembl	Y	6059358	6059473	U5 spliceosomal RNA [Source:RFAM;Acc:RF00020]
ENSOMYG00000061408	U5	Ensembl	Y	6131593	6131709	U5 spliceosomal RNA [Source:RFAM;Acc:RF00020]
ENSOMYG00000061499	U2	Ensembl	Y	6059723	6059913	U2 spliceosomal RNA [Source:RFAM;Acc:RF00004]
ENSOMYG00000061825	U5	Ensembl	Y	6049224	6049340	U5 spliceosomal RNA [Source:RFAM;Acc:RF00020]
ENSOMYG00000061925	U2	Ensembl	Y	6074838	6075028	U2 spliceosomal RNA [Source:RFAM;Acc:RF00004]
ENSOMYG00000061990	U2	Ensembl	Y	6072824	6073014	U2 spliceosomal RNA [Source:RFAM;Acc:RF00004]
ENSOMYG00000062077	U5	Ensembl	Y	6076489	6076605	U5 spliceosomal RNA [Source:RFAM;Acc:RF00020]
ENSOMYG00000062079	U5	Ensembl	Y	6178171	6178287	U5 spliceosomal RNA [Source:RFAM;Acc:RF00020]
ENSOMYG00000062163	U2	Ensembl	Y	6047568	6047755	U2 spliceosomal RNA [Source:RFAM;Acc:RF00004]
ENSOMYG00000062461	U5	Ensembl	Y	6056311	6056427	U5 spliceosomal RNA [Source:RFAM;Acc:RF00020]
ENSOMYG00000062556	U5	Ensembl	Y	6304485	6304601	U5 spliceosomal RNA [Source:RFAM;Acc:RF00020]
ENSOMYG00000062597	U5	Ensembl	Y	6067416	6067532	U5 spliceosomal RNA [Source:RFAM;Acc:RF00020]
ENSOMYG00000062668	U2	Ensembl	Y	6284917	6285111	U2 spliceosomal RNA [Source:RFAM;Acc:RF00004]
ENSOMYG00000062747	U5	Ensembl	Y	6072459	6072575	U5 spliceosomal RNA [Source:RFAM;Acc:RF00020]
ENSOMYG00000062796	U5	Ensembl	Y	6040849	6040965	U5 spliceosomal RNA [Source:RFAM;Acc:RF00020]
ENSOMYG00000062984	U2	Ensembl	Y	6263604	6263785	U2 spliceosomal RNA [Source:RFAM;Acc:RF00004]
ENSOMYG00000063046	U5	Ensembl	Y	6111407	6111523	U5 spliceosomal RNA [Source:RFAM;Acc:RF00020]
ENSOMYG00000063186	U5	Ensembl	Y	6190313	6190429	U5 spliceosomal RNA [Source:RFAM;Acc:RF00020]
ENSOMYG00000063488	U5	Ensembl	Y	6159259	6159375	U5 spliceosomal RNA [Source:RFAM;Acc:RF00020]
ENSOMYG00000063561	U5	Ensembl	Y	6089555	6089671	U5 spliceosomal RNA [Source:RFAM;Acc:RF00020]
ENSOMYG00000063596	U2	Ensembl	Y	6094973	6095163	U2 spliceosomal RNA [Source:RFAM;Acc:RF00004]
ENSOMYG00000063884	U5	Ensembl	Y	6048214	6048330	U5 spliceosomal RNA [Source:RFAM;Acc:RF00020]
ENSOMYG00000063889	U2	Ensembl	Y	6091926	6092116	U2 spliceosomal RNA [Source:RFAM;Acc:RF00004]
ENSOMYG00000064002	U2	Ensembl	Y	6211273	6211454	U2 spliceosomal RNA [Source:RFAM;Acc:RF00004]
ENSOMYG00000064357	U2	Ensembl	Y	6171141	6171318	U2 spliceosomal RNA [Source:RFAM;Acc:RF00004]
ENSOMYG00000064392	U5	Ensembl	Y	6083541	6083657	U5 spliceosomal RNA [Source:RFAM;Acc:RF00020]
ENSOMYG00000064524	U2	Ensembl	Y	6084908	6085098	U2 spliceosomal RNA [Source:RFAM;Acc:RF00004]
ENSOMYG00000064540	U2	Ensembl	Y	6087927	6088117	U2 spliceosomal RNA [Source:RFAM;Acc:RF00004]
ENSOMYG00000064590	U5	Ensembl	Y	6081531	6081647	U5 spliceosomal RNA [Source:RFAM;Acc:RF00020]
ENSOMYG00000064665	U2	Ensembl	Y	6174273	6174449	U2 spliceosomal RNA [Source:RFAM;Acc:RF00004]
ENSOMYG00000064750	U2	Ensembl	Y	6155847	6156017	U2 spliceosomal RNA [Source:RFAM;Acc:RF00004]
ENSOMYG00000064978	U2	Ensembl	Y	6223926	6224107	U2 spliceosomal RNA [Source:RFAM;Acc:RF00004]
ENSOMYG00000065084	U5	Ensembl	Y	6165498	6165614	U5 spliceosomal RNA [Source:RFAM;Acc:RF00020]
ENSOMYG00000065107	U2	Ensembl	Y	6158801	6158985	U2 spliceosomal RNA [Source:RFAM;Acc:RF00004]
ENSOMYG00000066111	U5	Ensembl	Y	6143758	6143874	U5 spliceosomal RNA [Source:RFAM;Acc:RF00020]
ENSOMYG00000066666	U2	Ensembl	Y	6110837	6111012	U2 spliceosomal RNA [Source:RFAM;Acc:RF00004]
ENSOMYG00000066890	U5	Ensembl	Y	6039840	6039956	U5 spliceosomal RNA [Source:RFAM;Acc:RF00020]
ENSOMYG00000067054	U2	Ensembl	Y	6266724	6266900	U2 spliceosomal RNA [Source:RFAM;Acc:RF00004]
ENSOMYG00000067072	U5	Ensembl	Y	6205570	6205686	U5 spliceosomal RNA [Source:RFAM;Acc:RF00020]
ENSOMYG00000067154	U2	Ensembl	Y	6232974	6233164	U2 spliceosomal RNA [Source:RFAM;Acc:RF00004]
ENSOMYG00000067161	U5	Ensembl	Y	6064397	6064513	U5 spliceosomal RNA [Source:RFAM;Acc:RF00020]
ENSOMYG00000067535	U5	Ensembl	Y	6060372	6060488	U5 spliceosomal RNA [Source:RFAM;Acc:RF00020]
ENSOMYG00000067543	U2	Ensembl	Y	6161680	6161855	U2 spliceosomal RNA [Source:RFAM;Acc:RF00004]
ENSOMYG00000067712	U5	Ensembl	Y	6156450	6156566	U5 spliceosomal RNA [Source:RFAM;Acc:RF00020]
ENSOMYG00000067781	U5	Ensembl	Y	6055292	6055408	U5 spliceosomal RNA [Source:RFAM;Acc:RF00020]
ENSOMYG00000067853	ENSOMYG00000067853	Ensembl	Y	6279465	6306295
ENSOMYG00000067890	ENSOMYG00000067890	Ensembl	Y	6099543	6102968
ENSOMYG00000068011	U5	Ensembl	Y	6137693	6137809	U5 spliceosomal RNA [Source:RFAM;Acc:RF00020]
ENSOMYG00000068155	U2	Ensembl	Y	6189753	6189943	U2 spliceosomal RNA [Source:RFAM;Acc:RF00004]
ENSOMYG00000068338	U2	Ensembl	Y	6204930	6205096	U2 spliceosomal RNA [Source:RFAM;Acc:RF00004]
ENSOMYG00000068768	sdy	Ensembl	Y	6001303	6006320	sexually dimorphic on the Y chromosome [Source:NCBI gene (formerly Entrezgene);Acc:101268975]
ENSOMYG00000069424	U2	Ensembl	Y	6131026	6131205	U2 spliceosomal RNA [Source:RFAM;Acc:RF00004]
ENSOMYG00000069448	U5	Ensembl	Y	6162296	6162412	U5 spliceosomal RNA [Source:RFAM;Acc:RF00020]
ENSOMYG00000069487	U2	Ensembl	Y	6063749	6063939	U2 spliceosomal RNA [Source:RFAM;Acc:RF00004]
ENSOMYG00000069597	U2	Ensembl	Y	6086928	6087118	U2 spliceosomal RNA [Source:RFAM;Acc:RF00004]
ENSOMYG00000069635	U5	Ensembl	Y	6063384	6063500	U5 spliceosomal RNA [Source:RFAM;Acc:RF00020]
ENSOMYG00000069783	U2	Ensembl	Y	6058710	6058900	U2 spliceosomal RNA [Source:RFAM;Acc:RF00004]
ENSOMYG00000069928	U5	Ensembl	Y	6181218	6181334	U5 spliceosomal RNA [Source:RFAM;Acc:RF00020]
ENSOMYG00000070066	U5	Ensembl	Y	6084543	6084659	U5 spliceosomal RNA [Source:RFAM;Acc:RF00020]
ENSOMYG00000070187	U2	Ensembl	Y	6039191	6039381	U2 spliceosomal RNA [Source:RFAM;Acc:RF00004]
ENSOMYG00000070198	U5	Ensembl	Y	6085556	6085672	U5 spliceosomal RNA [Source:RFAM;Acc:RF00020]
ENSOMYG00000070285	U2	Ensembl	Y	6064762	6064952	U2 spliceosomal RNA [Source:RFAM;Acc:RF00004]
ENSOMYG00000070378	U5	Ensembl	Y	6087562	6087678	U5 spliceosomal RNA [Source:RFAM;Acc:RF00020]
ENSOMYG00000070465	U2	Ensembl	Y	6054647	6054837	U2 spliceosomal RNA [Source:RFAM;Acc:RF00004]
ENSOMYG00000070836	U5	Ensembl	Y	6080525	6080641	U5 spliceosomal RNA [Source:RFAM;Acc:RF00020]
ENSOMYG00000070901	U5	Ensembl	Y	6071450	6071566	U5 spliceosomal RNA [Source:RFAM;Acc:RF00020]
ENSOMYG00000071122	U5	Ensembl	Y	6297319	6297435	U5 spliceosomal RNA [Source:RFAM;Acc:RF00020]
ENSOMYG00000071205	U5	Ensembl	Y	6218218	6218334	U5 spliceosomal RNA [Source:RFAM;Acc:RF00020]
ENSOMYG00000071258	ENSOMYG00000071258	Ensembl	Y	6106967	6110392
ENSOMYG00000071284	U2	Ensembl	Y	6049589	6049779	U2 spliceosomal RNA [Source:RFAM;Acc:RF00004]
ENSOMYG00000071332	U5	Ensembl	Y	6086563	6086679	U5 spliceosomal RNA [Source:RFAM;Acc:RF00020]
ENSOMYG00000071493	U2	Ensembl	Y	6077866	6078056	U2 spliceosomal RNA [Source:RFAM;Acc:RF00004]
ENSOMYG00000071739	U5	Ensembl	Y	6095622	6095738	U5 spliceosomal RNA [Source:RFAM;Acc:RF00020]
ENSOMYG00000072060	U2	Ensembl	Y	6180621	6180798	U2 spliceosomal RNA [Source:RFAM;Acc:RF00004]
ENSOMYG00000072706	U2	Ensembl	Y	6092943	6093133	U2 spliceosomal RNA [Source:RFAM;Acc:RF00004]
ENSOMYG00000073455	U2	Ensembl	Y	6083906	6084096	U2 spliceosomal RNA [Source:RFAM;Acc:RF00004]
ENSOMYG00000073592	U5	Ensembl	Y	6279034	6279150	U5 spliceosomal RNA [Source:RFAM;Acc:RF00020]
ENSOMYG00000073633	U5	Ensembl	Y	6065399	6065515	U5 spliceosomal RNA [Source:RFAM;Acc:RF00020]
ENSOMYG00000073755	U5	Ensembl	Y	6267275	6267391	U5 spliceosomal RNA [Source:RFAM;Acc:RF00020]
ENSOMYG00000073824	U5	Ensembl	Y	6252769	6252885	U5 spliceosomal RNA [Source:RFAM;Acc:RF00020]
ENSOMYG00000073891	U5	Ensembl	Y	6079520	6079636	U5 spliceosomal RNA [Source:RFAM;Acc:RF00020]
ENSOMYG00000074336	U2	Ensembl	Y	6089920	6090110	U2 spliceosomal RNA [Source:RFAM;Acc:RF00004]
ENSOMYG00000074474	U2	Ensembl	Y	6093941	6094131	U2 spliceosomal RNA [Source:RFAM;Acc:RF00004]
ENSOMYG00000074681	U2	Ensembl	Y	6068792	6068982	U2 spliceosomal RNA [Source:RFAM;Acc:RF00004]
ENSOMYG00000075124	U2	Ensembl	Y	6143189	6143368	U2 spliceosomal RNA [Source:RFAM;Acc:RF00004]
ENSOMYG00000075385	U2	Ensembl	Y	6274163	6274338	U2 spliceosomal RNA [Source:RFAM;Acc:RF00004]
ENSOMYG00000075675	U5	Ensembl	Y	6174980	6175096	U5 spliceosomal RNA [Source:RFAM;Acc:RF00020]
ENSOMYG00000075870	U2	Ensembl	Y	6057691	6057881	U2 spliceosomal RNA [Source:RFAM;Acc:RF00004]
ENSOMYG00000075982	U2	Ensembl	Y	6090928	6091118	U2 spliceosomal RNA [Source:RFAM;Acc:RF00004]
ENSOMYG00000076034	U5	Ensembl	Y	6193402	6193518	U5 spliceosomal RNA [Source:RFAM;Acc:RF00020]
ENSOMYG00000076054	U2	Ensembl	Y	6070811	6071001	U2 spliceosomal RNA [Source:RFAM;Acc:RF00004]
ENSOMYG00000076076	U2	Ensembl	Y	6149513	6149690	U2 spliceosomal RNA [Source:RFAM;Acc:RF00004]
ENSOMYG00000076121	U2	Ensembl	Y	6066774	6066964	U2 spliceosomal RNA [Source:RFAM;Acc:RF00004]
ENSOMYG00000076326	ENSOMYG00000076326	Ensembl	Y	6231135	6232823
ENSOMYG00000076558	U2	Ensembl	Y	6076854	6077044	U2 spliceosomal RNA [Source:RFAM;Acc:RF00004]
ENSOMYG00000076822	U5	Ensembl	Y	6038826	6038942	U5 spliceosomal RNA [Source:RFAM;Acc:RF00020]
ENSOMYG00000076863	U2	Ensembl	Y	6073832	6074022	U2 spliceosomal RNA [Source:RFAM;Acc:RF00004]
ENSOMYG00000076921	U2	Ensembl	Y	6079885	6080075	U2 spliceosomal RNA [Source:RFAM;Acc:RF00004]
ENSOMYG00000076989	U5	Ensembl	Y	6211860	6211976	U5 spliceosomal RNA [Source:RFAM;Acc:RF00020]
ENSOMYG00000077257	U5	Ensembl	Y	6104064	6104180	U5 spliceosomal RNA [Source:RFAM;Acc:RF00020]
ENSOMYG00000077264	U5	Ensembl	Y	6061382	6061498	U5 spliceosomal RNA [Source:RFAM;Acc:RF00020]
ENSOMYG00000077341	U2	Ensembl	Y	6258481	6258675	U2 spliceosomal RNA [Source:RFAM;Acc:RF00004]
ENSOMYG00000077359	U5	Ensembl	Y	6125241	6125357	U5 spliceosomal RNA [Source:RFAM;Acc:RF00020]
ENSOMYG00000077467	U5	Ensembl	Y	6052259	6052375	U5 spliceosomal RNA [Source:RFAM;Acc:RF00020]
ENSOMYG00000077540	U5	Ensembl	Y	6073467	6073583	U5 spliceosomal RNA [Source:RFAM;Acc:RF00020]
ENSOMYG00000077542	U2	Ensembl	Y	6117231	6117406	U2 spliceosomal RNA [Source:RFAM;Acc:RF00004]
