# Supplementary material for: Genome-wide association analysis of the resistance to infectious hematopoietic necrosis virus in two rainbow trout aquaculture lines confirms oligogenic architecture with several moderate effect quantitative trait loci
Source: Front Genet. 2024 May 24;15:1394656. doi: 10.3389/fgene.2024.1394656 (PMC11162110; doi:10.3389/fgene.2024.1394656)
Supplement: Supplementary file 6 [file Table5.XLSX]

## Sheet: Chr1_QTL_GO-Terms
Gene ID	Gene Symbole	Description	Source	Ontology ID	Ontology Term Name	Ontology Term Namespace
110524199	LOC110524199	retinoblastoma-like protein 2	RefSeq	GO:0005622	intracellular anatomical structure	cellular_component
110524199	LOC110524199	retinoblastoma-like protein 2	RefSeq	GO:0007049	cell cycle	biological_process
110524199	LOC110524199	retinoblastoma-like protein 2	RefSeq	GO:0051726	regulation of cell cycle	biological_process
110524199	LOC110524199	retinoblastoma-like protein 2	RefSeq	GO:0005634	nucleus	cellular_component
110524199	LOC110524199	retinoblastoma-like protein 2	RefSeq	GO:0043229	intracellular organelle	cellular_component
110524199	LOC110524199	retinoblastoma-like protein 2	RefSeq	GO:0005667	transcription regulator complex	cellular_component
110524199	LOC110524199	retinoblastoma-like protein 2	RefSeq	GO:0006357	regulation of transcription by RNA polymerase II	biological_process
110524199	LOC110524199	retinoblastoma-like protein 2	RefSeq	GO:0006325	chromatin organization	biological_process
110524199	LOC110524199	retinoblastoma-like protein 2	RefSeq	GO:0051302	regulation of cell division	biological_process
110524205	LOC110524205	sal-like protein 1	RefSeq
110524212	LOC110524212	terminal nucleotidyltransferase 4B	RefSeq	GO:0003723	RNA binding	molecular_function
110524212	LOC110524212	terminal nucleotidyltransferase 4B	RefSeq	GO:0016070	RNA metabolic process	biological_process
110524212	LOC110524212	terminal nucleotidyltransferase 4B	RefSeq	GO:0016779	nucleotidyltransferase activity	molecular_function
110524212	LOC110524212	terminal nucleotidyltransferase 4B	RefSeq	GO:0031499	TRAMP complex	cellular_component
110524212	LOC110524212	terminal nucleotidyltransferase 4B	RefSeq	GO:0043631	RNA polyadenylation	biological_process
110524212	LOC110524212	terminal nucleotidyltransferase 4B	RefSeq	GO:1990817	poly(A) RNA polymerase activity	molecular_function
110524212	LOC110524212	terminal nucleotidyltransferase 4B	RefSeq	GO:0004652
110524242	LOC110524242	protein LSM14 homolog A	RefSeq	GO:0003723	RNA binding	molecular_function
110524253	LOC110524253	transcription initiation factor TFIID subunit 4	RefSeq	GO:0006351	DNA-templated transcription	biological_process
110524253	LOC110524253	transcription initiation factor TFIID subunit 4	RefSeq	GO:0005634	nucleus	cellular_component
110524253	LOC110524253	transcription initiation factor TFIID subunit 4	RefSeq	GO:0005667	transcription regulator complex	cellular_component
110524253	LOC110524253	transcription initiation factor TFIID subunit 4	RefSeq	GO:0006366	transcription by RNA polymerase II	biological_process
110524253	LOC110524253	transcription initiation factor TFIID subunit 4	RefSeq	GO:0016591	RNA polymerase II, holoenzyme	cellular_component
110524253	LOC110524253	transcription initiation factor TFIID subunit 4	RefSeq	GO:0006352	DNA-templated transcription initiation	biological_process
110524253	LOC110524253	transcription initiation factor TFIID subunit 4	RefSeq	GO:0005669	transcription factor TFIID complex	cellular_component
110524253	LOC110524253	transcription initiation factor TFIID subunit 4	RefSeq	GO:0046982	protein heterodimerization activity	molecular_function
110524264	LOC110524264	BTB/POZ domain-containing protein kctd15	RefSeq	GO:0005515	protein binding	molecular_function
110524264	LOC110524264	BTB/POZ domain-containing protein kctd15	RefSeq	GO:0051260	protein homooligomerization	biological_process
110524273	LOC110524273	carbohydrate sulfotransferase 8-like	RefSeq	GO:0016740	transferase activity	molecular_function
110524273	LOC110524273	carbohydrate sulfotransferase 8-like	RefSeq	GO:0005737	cytoplasm	cellular_component
110524273	LOC110524273	carbohydrate sulfotransferase 8-like	RefSeq	GO:0005975	carbohydrate metabolic process	biological_process
110524273	LOC110524273	carbohydrate sulfotransferase 8-like	RefSeq	GO:0016051	carbohydrate biosynthetic process	biological_process
110524273	LOC110524273	carbohydrate sulfotransferase 8-like	RefSeq	GO:0000139	Golgi membrane	cellular_component
110524273	LOC110524273	carbohydrate sulfotransferase 8-like	RefSeq	GO:0012505	endomembrane system	cellular_component
110524273	LOC110524273	carbohydrate sulfotransferase 8-like	RefSeq	GO:0016020	membrane	cellular_component
110524273	LOC110524273	carbohydrate sulfotransferase 8-like	RefSeq	GO:0005794	Golgi apparatus	cellular_component
110524273	LOC110524273	carbohydrate sulfotransferase 8-like	RefSeq	GO:0008146	sulfotransferase activity	molecular_function
110524273	LOC110524273	carbohydrate sulfotransferase 8-like	RefSeq	GO:0016021
110524285	LOC110524285	TBC1 domain family member 15	RefSeq	GO:0005737	cytoplasm	cellular_component
110524285	LOC110524285	TBC1 domain family member 15	RefSeq	GO:0005622	intracellular anatomical structure	cellular_component
110524291	LOC110524291	zinc finger C3H1 domain-containing protein	RefSeq	GO:0010467	gene expression	biological_process
110524291	LOC110524291	zinc finger C3H1 domain-containing protein	RefSeq	GO:0005515	protein binding	molecular_function
110524291	LOC110524291	zinc finger C3H1 domain-containing protein	RefSeq	GO:0006396	RNA processing	biological_process
110524302	LOC110524302	receptor-type tyrosine-protein phosphatase beta	RefSeq	GO:0016787	hydrolase activity	molecular_function
110524302	LOC110524302	receptor-type tyrosine-protein phosphatase beta	RefSeq	GO:0036211	protein modification process	biological_process
110524302	LOC110524302	receptor-type tyrosine-protein phosphatase beta	RefSeq	GO:0016791	phosphatase activity	molecular_function
110524302	LOC110524302	receptor-type tyrosine-protein phosphatase beta	RefSeq	GO:0016020	membrane	cellular_component
110524302	LOC110524302	receptor-type tyrosine-protein phosphatase beta	RefSeq	GO:0005515	protein binding	molecular_function
110524302	LOC110524302	receptor-type tyrosine-protein phosphatase beta	RefSeq	GO:0004721	phosphoprotein phosphatase activity	molecular_function
110524302	LOC110524302	receptor-type tyrosine-protein phosphatase beta	RefSeq	GO:0004725	protein tyrosine phosphatase activity	molecular_function
110524302	LOC110524302	receptor-type tyrosine-protein phosphatase beta	RefSeq	GO:0016311	dephosphorylation	biological_process
110524302	LOC110524302	receptor-type tyrosine-protein phosphatase beta	RefSeq	GO:0006470	protein dephosphorylation	biological_process
110524313	LOC110524313	fibroblast growth factor receptor substrate 2	RefSeq
110524321	nup160	nucleoporin 160	RefSeq	GO:0043170	macromolecule metabolic process	biological_process
110524321	nup160	nucleoporin 160	RefSeq	GO:0071702	organic substance transport	biological_process
110524321	nup160	nucleoporin 160	RefSeq	GO:0006913	nucleocytoplasmic transport	biological_process
110524321	nup160	nucleoporin 160	RefSeq	GO:0071705	nitrogen compound transport	biological_process
110524321	nup160	nucleoporin 160	RefSeq	GO:0005634	nucleus	cellular_component
110524321	nup160	nucleoporin 160	RefSeq	GO:0016020	membrane	cellular_component
110524321	nup160	nucleoporin 160	RefSeq	GO:0033036	macromolecule localization	biological_process
110524321	nup160	nucleoporin 160	RefSeq	GO:0005635	nuclear envelope	cellular_component
110524321	nup160	nucleoporin 160	RefSeq	GO:0005643	nuclear pore	cellular_component
110524328	cttnbp2	cortactin binding protein 2	RefSeq	GO:0005938	cell cortex	cellular_component
110524328	cttnbp2	cortactin binding protein 2	RefSeq	GO:0071944	cell periphery	cellular_component
110524328	cttnbp2	cortactin binding protein 2	RefSeq	GO:0005515	protein binding	molecular_function
110524328	cttnbp2	cortactin binding protein 2	RefSeq	GO:0042995	cell projection	cellular_component
110524328	cttnbp2	cortactin binding protein 2	RefSeq	GO:0045202	synapse	cellular_component
110524328	cttnbp2	cortactin binding protein 2	RefSeq	GO:0030425	dendrite	cellular_component
110524328	cttnbp2	cortactin binding protein 2	RefSeq	GO:0043197	dendritic spine	cellular_component
110524343	LOC110524343	suppressor of tumorigenicity 7 protein homolog	RefSeq	GO:0005515	protein binding	molecular_function
110524349	LOC110524349	protein Wnt-2-like	RefSeq	GO:0007275	multicellular organism development	biological_process
110524349	LOC110524349	protein Wnt-2-like	RefSeq	GO:0005102	signaling receptor binding	molecular_function
110524349	LOC110524349	protein Wnt-2-like	RefSeq	GO:0048513	animal organ development	biological_process
110524349	LOC110524349	protein Wnt-2-like	RefSeq	GO:0005576	extracellular region	cellular_component
110524349	LOC110524349	protein Wnt-2-like	RefSeq	GO:0016055	Wnt signaling pathway	biological_process
110524349	LOC110524349	protein Wnt-2-like	RefSeq	GO:0198738	cell-cell signaling by wnt	biological_process
110524359	LOC110524359	F-actin-capping protein subunit alpha-2	RefSeq	GO:0015629	actin cytoskeleton	cellular_component
110524359	LOC110524359	F-actin-capping protein subunit alpha-2	RefSeq	GO:0003779	actin binding	molecular_function
110524359	LOC110524359	F-actin-capping protein subunit alpha-2	RefSeq	GO:0008290	F-actin capping protein complex	cellular_component
110524359	LOC110524359	F-actin-capping protein subunit alpha-2	RefSeq	GO:0051693	actin filament capping	biological_process
110524359	LOC110524359	F-actin-capping protein subunit alpha-2	RefSeq	GO:0051016	barbed-end actin filament capping	biological_process
110532369	LOC110532369	cystic fibrosis transmembrane conductance regulator	RefSeq	GO:0006811	monoatomic ion transport	biological_process
110532369	LOC110532369	cystic fibrosis transmembrane conductance regulator	RefSeq	GO:0055085	transmembrane transport	biological_process
110532369	LOC110532369	cystic fibrosis transmembrane conductance regulator	RefSeq	GO:0005737	cytoplasm	cellular_component
110532369	LOC110532369	cystic fibrosis transmembrane conductance regulator	RefSeq	GO:0016887	ATP hydrolysis activity	molecular_function
110532369	LOC110532369	cystic fibrosis transmembrane conductance regulator	RefSeq	GO:0140657	ATP-dependent activity	molecular_function
110532369	LOC110532369	cystic fibrosis transmembrane conductance regulator	RefSeq	GO:0000166	nucleotide binding	molecular_function
110532369	LOC110532369	cystic fibrosis transmembrane conductance regulator	RefSeq	GO:0071944	cell periphery	cellular_component
110532369	LOC110532369	cystic fibrosis transmembrane conductance regulator	RefSeq	GO:0012505	endomembrane system	cellular_component
110532369	LOC110532369	cystic fibrosis transmembrane conductance regulator	RefSeq	GO:0016020	membrane	cellular_component
110532369	LOC110532369	cystic fibrosis transmembrane conductance regulator	RefSeq	GO:0005886	plasma membrane	cellular_component
110532369	LOC110532369	cystic fibrosis transmembrane conductance regulator	RefSeq	GO:0016853	isomerase activity	molecular_function
110532369	LOC110532369	cystic fibrosis transmembrane conductance regulator	RefSeq	GO:0005789	endoplasmic reticulum membrane	cellular_component
110532369	LOC110532369	cystic fibrosis transmembrane conductance regulator	RefSeq	GO:0098827	endoplasmic reticulum subcompartment	cellular_component
110532369	LOC110532369	cystic fibrosis transmembrane conductance regulator	RefSeq	GO:0005783	endoplasmic reticulum	cellular_component
110532369	LOC110532369	cystic fibrosis transmembrane conductance regulator	RefSeq	GO:0042175	nuclear outer membrane-endoplasmic reticulum membrane network	cellular_component
110532369	LOC110532369	cystic fibrosis transmembrane conductance regulator	RefSeq	GO:0010008	endosome membrane	cellular_component
110532369	LOC110532369	cystic fibrosis transmembrane conductance regulator	RefSeq	GO:0005768	endosome	cellular_component
110532369	LOC110532369	cystic fibrosis transmembrane conductance regulator	RefSeq	GO:1902476	chloride transmembrane transport	biological_process
110532369	LOC110532369	cystic fibrosis transmembrane conductance regulator	RefSeq	GO:0006821	chloride transport	biological_process
110532369	LOC110532369	cystic fibrosis transmembrane conductance regulator	RefSeq	GO:0005254	chloride channel activity	molecular_function
110532369	LOC110532369	cystic fibrosis transmembrane conductance regulator	RefSeq	GO:0005260	intracellularly ATP-gated chloride channel activity	molecular_function
110532369	LOC110532369	cystic fibrosis transmembrane conductance regulator	RefSeq	GO:0005524	ATP binding	molecular_function
110532369	LOC110532369	cystic fibrosis transmembrane conductance regulator	RefSeq	GO:0005769	early endosome	cellular_component
110532369	LOC110532369	cystic fibrosis transmembrane conductance regulator	RefSeq	GO:0140359	ABC-type transporter activity	molecular_function
110532369	LOC110532369	cystic fibrosis transmembrane conductance regulator	RefSeq	GO:0016324	apical plasma membrane	cellular_component
110532369	LOC110532369	cystic fibrosis transmembrane conductance regulator	RefSeq	GO:0045177	apical part of cell	cellular_component
110532369	LOC110532369	cystic fibrosis transmembrane conductance regulator	RefSeq	GO:0034707	chloride channel complex	cellular_component
110532369	LOC110532369	cystic fibrosis transmembrane conductance regulator	RefSeq	GO:0031901	early endosome membrane	cellular_component
110532369	LOC110532369	cystic fibrosis transmembrane conductance regulator	RefSeq	GO:0055037	recycling endosome	cellular_component
110532369	LOC110532369	cystic fibrosis transmembrane conductance regulator	RefSeq	GO:0055038	recycling endosome membrane	cellular_component
110532369	LOC110532369	cystic fibrosis transmembrane conductance regulator	RefSeq	GO:0016021
110532382	LOC110532382	hepatocyte growth factor receptor	RefSeq	GO:0000166	nucleotide binding	molecular_function
110532382	LOC110532382	hepatocyte growth factor receptor	RefSeq	GO:0004672	protein kinase activity	molecular_function
110532382	LOC110532382	hepatocyte growth factor receptor	RefSeq	GO:0006468	protein phosphorylation	biological_process
110532382	LOC110532382	hepatocyte growth factor receptor	RefSeq	GO:0016020	membrane	cellular_component
110532382	LOC110532382	hepatocyte growth factor receptor	RefSeq	GO:0005515	protein binding	molecular_function
110532382	LOC110532382	hepatocyte growth factor receptor	RefSeq	GO:0007169	transmembrane receptor protein tyrosine kinase signaling pathway	biological_process
110532382	LOC110532382	hepatocyte growth factor receptor	RefSeq	GO:0004713	protein tyrosine kinase activity	molecular_function
110532382	LOC110532382	hepatocyte growth factor receptor	RefSeq	GO:0004714	transmembrane receptor protein tyrosine kinase activity	molecular_function
110532382	LOC110532382	hepatocyte growth factor receptor	RefSeq	GO:0005524	ATP binding	molecular_function
110532382	LOC110532382	hepatocyte growth factor receptor	RefSeq	GO:0007409	axonogenesis	biological_process
110532382	LOC110532382	hepatocyte growth factor receptor	RefSeq	GO:0007411	axon guidance	biological_process
110532382	LOC110532382	hepatocyte growth factor receptor	RefSeq	GO:0017154	semaphorin receptor activity	molecular_function
110532382	LOC110532382	hepatocyte growth factor receptor	RefSeq	GO:0071526	semaphorin-plexin signaling pathway	biological_process
110532382	LOC110532382	hepatocyte growth factor receptor	RefSeq	GO:0016021
118964788	LOC118964788	uncharacterized LOC118964788	RefSeq
ENSOMYG00000016162	ENSOMYG00000016162		Ensembl	GO:0051726	regulation of cell cycle	biological_process
ENSOMYG00000016162	ENSOMYG00000016162		Ensembl	GO:0005634	nucleus	cellular_component
ENSOMYG00000016162	ENSOMYG00000016162		Ensembl	GO:0005667	transcription regulator complex	cellular_component
ENSOMYG00000016162	ENSOMYG00000016162		Ensembl	GO:0006357	regulation of transcription by RNA polymerase II	biological_process
ENSOMYG00000016162	ENSOMYG00000016162		Ensembl	GO:0051302	regulation of cell division	biological_process
ENSOMYG00000017212	ENSOMYG00000017212		Ensembl
ENSOMYG00000017224	ENSOMYG00000017224		Ensembl	GO:0003723	RNA binding	molecular_function
ENSOMYG00000017224	ENSOMYG00000017224		Ensembl	GO:0016779	nucleotidyltransferase activity	molecular_function
ENSOMYG00000017224	ENSOMYG00000017224		Ensembl	GO:0043631	RNA polyadenylation	biological_process
ENSOMYG00000017224	ENSOMYG00000017224		Ensembl	GO:0004652
ENSOMYG00000017340	ENSOMYG00000017340		Ensembl
ENSOMYG00000017365	LSM14A	LSM14A mRNA processing body assembly factor [Source:HGNC Symbol;Acc:HGNC:24489]	Ensembl
ENSOMYG00000017384	si:dkey-219c3.2	si:dkey-219c3.2 [Source:ZFIN;Acc:ZDB-GENE-090313-238]	Ensembl	GO:0006351	DNA-templated transcription	biological_process
ENSOMYG00000017384	si:dkey-219c3.2	si:dkey-219c3.2 [Source:ZFIN;Acc:ZDB-GENE-090313-238]	Ensembl	GO:0006352	DNA-templated transcription initiation	biological_process
ENSOMYG00000017384	si:dkey-219c3.2	si:dkey-219c3.2 [Source:ZFIN;Acc:ZDB-GENE-090313-238]	Ensembl	GO:0005669	transcription factor TFIID complex	cellular_component
ENSOMYG00000017384	si:dkey-219c3.2	si:dkey-219c3.2 [Source:ZFIN;Acc:ZDB-GENE-090313-238]	Ensembl	GO:0046982	protein heterodimerization activity	molecular_function
ENSOMYG00000017427	ENSOMYG00000017427		Ensembl	GO:0005515	protein binding	molecular_function
ENSOMYG00000017427	ENSOMYG00000017427		Ensembl	GO:0051260	protein homooligomerization	biological_process
ENSOMYG00000017454	CHST8	carbohydrate sulfotransferase 8 [Source:HGNC Symbol;Acc:HGNC:15993]	Ensembl	GO:0016051	carbohydrate biosynthetic process	biological_process
ENSOMYG00000017454	CHST8	carbohydrate sulfotransferase 8 [Source:HGNC Symbol;Acc:HGNC:15993]	Ensembl	GO:0008146	sulfotransferase activity	molecular_function
ENSOMYG00000017454	CHST8	carbohydrate sulfotransferase 8 [Source:HGNC Symbol;Acc:HGNC:15993]	Ensembl	GO:0016021
ENSOMYG00000017733	ENSOMYG00000017733		Ensembl
ENSOMYG00000020203	ENSOMYG00000020203		Ensembl	GO:0005515	protein binding	molecular_function
ENSOMYG00000020203	ENSOMYG00000020203		Ensembl	GO:0006396	RNA processing	biological_process
ENSOMYG00000020357	ENSOMYG00000020357		Ensembl	GO:0016791	phosphatase activity	molecular_function
ENSOMYG00000020357	ENSOMYG00000020357		Ensembl	GO:0005515	protein binding	molecular_function
ENSOMYG00000020357	ENSOMYG00000020357		Ensembl	GO:0004725	protein tyrosine phosphatase activity	molecular_function
ENSOMYG00000020357	ENSOMYG00000020357		Ensembl	GO:0016311	dephosphorylation	biological_process
ENSOMYG00000020357	ENSOMYG00000020357		Ensembl	GO:0006470	protein dephosphorylation	biological_process
ENSOMYG00000020576	ENSOMYG00000020576		Ensembl
ENSOMYG00000020618	ENSOMYG00000020618		Ensembl
ENSOMYG00000020700	cttnbp2	cortactin binding protein 2 [Source:ZFIN;Acc:ZDB-GENE-030131-8134]	Ensembl	GO:0005515	protein binding	molecular_function
ENSOMYG00000020983	cftr	CF transmembrane conductance regulator [Source:NCBI gene;Acc:559080]	Ensembl	GO:0006811	monoatomic ion transport	biological_process
ENSOMYG00000020983	cftr	CF transmembrane conductance regulator [Source:NCBI gene;Acc:559080]	Ensembl	GO:0055085	transmembrane transport	biological_process
ENSOMYG00000020983	cftr	CF transmembrane conductance regulator [Source:NCBI gene;Acc:559080]	Ensembl	GO:0016020	membrane	cellular_component
ENSOMYG00000020983	cftr	CF transmembrane conductance regulator [Source:NCBI gene;Acc:559080]	Ensembl	GO:0005254	chloride channel activity	molecular_function
ENSOMYG00000020983	cftr	CF transmembrane conductance regulator [Source:NCBI gene;Acc:559080]	Ensembl	GO:0005524	ATP binding	molecular_function
ENSOMYG00000020983	cftr	CF transmembrane conductance regulator [Source:NCBI gene;Acc:559080]	Ensembl	GO:0140359	ABC-type transporter activity	molecular_function
ENSOMYG00000020983	cftr	CF transmembrane conductance regulator [Source:NCBI gene;Acc:559080]	Ensembl	GO:0016021
ENSOMYG00000021664	asz1	ankyrin repeat, SAM and basic leucine zipper domain containing 1 [Source:ZFIN;Acc:ZDB-GENE-040426-988]	Ensembl	GO:0005515	protein binding	molecular_function
ENSOMYG00000021713	wnt2	wingless-type MMTV integration site family member 2 [Source:NCBI gene;Acc:30127]	Ensembl	GO:0007275	multicellular organism development	biological_process
ENSOMYG00000021713	wnt2	wingless-type MMTV integration site family member 2 [Source:NCBI gene;Acc:30127]	Ensembl	GO:0005102	signaling receptor binding	molecular_function
ENSOMYG00000021713	wnt2	wingless-type MMTV integration site family member 2 [Source:NCBI gene;Acc:30127]	Ensembl	GO:0005576	extracellular region	cellular_component
ENSOMYG00000021713	wnt2	wingless-type MMTV integration site family member 2 [Source:NCBI gene;Acc:30127]	Ensembl	GO:0016055	Wnt signaling pathway	biological_process
ENSOMYG00000021810	ST7	suppression of tumorigenicity 7 [Source:HGNC Symbol;Acc:HGNC:11351]	Ensembl	GO:0005515	protein binding	molecular_function
ENSOMYG00000022253	ENSOMYG00000022253	capping actin protein of muscle Z-line subunit alpha 2 [Source:HGNC Symbol;Acc:HGNC:1490]	Ensembl	GO:0008290	F-actin capping protein complex	cellular_component
ENSOMYG00000022253	ENSOMYG00000022253	capping actin protein of muscle Z-line subunit alpha 2 [Source:HGNC Symbol;Acc:HGNC:1490]	Ensembl	GO:0051016	barbed-end actin filament capping	biological_process
ENSOMYG00000022348	met	MET proto-oncogene, receptor tyrosine kinase [Source:ZFIN;Acc:ZDB-GENE-041014-1]	Ensembl	GO:0004672	protein kinase activity	molecular_function
ENSOMYG00000022348	met	MET proto-oncogene, receptor tyrosine kinase [Source:ZFIN;Acc:ZDB-GENE-041014-1]	Ensembl	GO:0006468	protein phosphorylation	biological_process
ENSOMYG00000022348	met	MET proto-oncogene, receptor tyrosine kinase [Source:ZFIN;Acc:ZDB-GENE-041014-1]	Ensembl	GO:0005515	protein binding	molecular_function
ENSOMYG00000022348	met	MET proto-oncogene, receptor tyrosine kinase [Source:ZFIN;Acc:ZDB-GENE-041014-1]	Ensembl	GO:0007169	transmembrane receptor protein tyrosine kinase signaling pathway	biological_process
ENSOMYG00000022348	met	MET proto-oncogene, receptor tyrosine kinase [Source:ZFIN;Acc:ZDB-GENE-041014-1]	Ensembl	GO:0004713	protein tyrosine kinase activity	molecular_function
ENSOMYG00000022348	met	MET proto-oncogene, receptor tyrosine kinase [Source:ZFIN;Acc:ZDB-GENE-041014-1]	Ensembl	GO:0004714	transmembrane receptor protein tyrosine kinase activity	molecular_function
ENSOMYG00000022348	met	MET proto-oncogene, receptor tyrosine kinase [Source:ZFIN;Acc:ZDB-GENE-041014-1]	Ensembl	GO:0005524	ATP binding	molecular_function
ENSOMYG00000022348	met	MET proto-oncogene, receptor tyrosine kinase [Source:ZFIN;Acc:ZDB-GENE-041014-1]	Ensembl	GO:0017154	semaphorin receptor activity	molecular_function
ENSOMYG00000022348	met	MET proto-oncogene, receptor tyrosine kinase [Source:ZFIN;Acc:ZDB-GENE-041014-1]	Ensembl	GO:0071526	semaphorin-plexin signaling pathway	biological_process
ENSOMYG00000022348	met	MET proto-oncogene, receptor tyrosine kinase [Source:ZFIN;Acc:ZDB-GENE-041014-1]	Ensembl	GO:0016021
ENSOMYG00000054873	ENSOMYG00000054873		Ensembl	GO:0003676	nucleic acid binding	molecular_function
ENSOMYG00000054873	ENSOMYG00000054873		Ensembl	GO:0003677	DNA binding	molecular_function
ENSOMYG00000054873	ENSOMYG00000054873		Ensembl	GO:0006313	DNA transposition	biological_process
ENSOMYG00000054873	ENSOMYG00000054873		Ensembl	GO:0015074	DNA integration	biological_process
ENSOMYG00000061687	ENSOMYG00000061687		Ensembl	GO:0003676	nucleic acid binding	molecular_function
ENSOMYG00000061687	ENSOMYG00000061687		Ensembl	GO:0015074	DNA integration	biological_process
ENSOMYG00000073421	ENSOMYG00000073421		Ensembl	GO:0003676	nucleic acid binding	molecular_function
ENSOMYG00000073421	ENSOMYG00000073421		Ensembl	GO:0003677	DNA binding	molecular_function
ENSOMYG00000073421	ENSOMYG00000073421		Ensembl	GO:0006313	DNA transposition	biological_process
ENSOMYG00000073421	ENSOMYG00000073421		Ensembl	GO:0015074	DNA integration	biological_process

## Sheet: Chr13_QTL_GO-Term
Gene ID	Gene Symbole	Description	Source	Ontology ID	Ontology Term Name	Ontology Term Namespace
100301736	rl23	60S ribosomal protein L23	RefSeq	GO:0010467	gene expression	biological_process
100301736	rl23	60S ribosomal protein L23	RefSeq	GO:1990904	ribonucleoprotein complex	cellular_component
100301736	rl23	60S ribosomal protein L23	RefSeq	GO:1990904	ribonucleoprotein complex	cellular_component
100301736	rl23	60S ribosomal protein L23	RefSeq	GO:0006412	translation	biological_process
100301736	rl23	60S ribosomal protein L23	RefSeq	GO:0006412	translation	biological_process
100301736	rl23	60S ribosomal protein L23	RefSeq	GO:0005840	ribosome	cellular_component
100301736	rl23	60S ribosomal protein L23	RefSeq	GO:0005840	ribosome	cellular_component
100301736	rl23	60S ribosomal protein L23	RefSeq	GO:0003735	structural constituent of ribosome	molecular_function
100301736	rl23	60S ribosomal protein L23	RefSeq	GO:0003735	structural constituent of ribosome	molecular_function
110485174	ppan	peter pan homolog	RefSeq	GO:0042254	ribosome biogenesis	biological_process
110485174	ppan	peter pan homolog	RefSeq	GO:0031981	nuclear lumen	cellular_component
110485174	ppan	peter pan homolog	RefSeq	GO:0005730	nucleolus	cellular_component
110485174	ppan	peter pan homolog	RefSeq	GO:0016020	membrane	cellular_component
110485174	ppan	peter pan homolog	RefSeq	GO:0006364	rRNA processing	biological_process
110485174	ppan	peter pan homolog	RefSeq	GO:0019843	rRNA binding	molecular_function
110485175	LOC110485175	noelin-2-like	RefSeq
110485177	col5a3a	collagen, type V, alpha 3a	RefSeq	GO:0005201	extracellular matrix structural constituent	molecular_function
110486374	angptl6	angiopoietin-like 6	RefSeq
110486375	LOC110486375	hemicentin-1	RefSeq	GO:0098609	cell-cell adhesion	biological_process
110486375	LOC110486375	hemicentin-1	RefSeq	GO:0016020	membrane	cellular_component
110486377	trip10a	thyroid hormone receptor interactor 10a	RefSeq	GO:0051716	cellular response to stimulus	biological_process
110486377	trip10a	thyroid hormone receptor interactor 10a	RefSeq	GO:0005737	cytoplasm	cellular_component
110486377	trip10a	thyroid hormone receptor interactor 10a	RefSeq	GO:0005622	intracellular anatomical structure	cellular_component
110486377	trip10a	thyroid hormone receptor interactor 10a	RefSeq	GO:0023052	signaling	biological_process
110486377	trip10a	thyroid hormone receptor interactor 10a	RefSeq	GO:0007165	signal transduction	biological_process
110486377	trip10a	thyroid hormone receptor interactor 10a	RefSeq	GO:0007154	cell communication	biological_process
110486377	trip10a	thyroid hormone receptor interactor 10a	RefSeq	GO:0071944	cell periphery	cellular_component
110486377	trip10a	thyroid hormone receptor interactor 10a	RefSeq	GO:0016020	membrane	cellular_component
110486377	trip10a	thyroid hormone receptor interactor 10a	RefSeq	GO:0030036	actin cytoskeleton organization	biological_process
110486377	trip10a	thyroid hormone receptor interactor 10a	RefSeq	GO:0005886	plasma membrane	cellular_component
110486377	trip10a	thyroid hormone receptor interactor 10a	RefSeq	GO:0005515	protein binding	molecular_function
110486377	trip10a	thyroid hormone receptor interactor 10a	RefSeq	GO:0006897	endocytosis	biological_process
110486378	LOC110486378	retinol dehydrogenase 8	RefSeq	GO:0005737	cytoplasm	cellular_component
110486378	LOC110486378	retinol dehydrogenase 8	RefSeq	GO:0005622	intracellular anatomical structure	cellular_component
110486378	LOC110486378	retinol dehydrogenase 8	RefSeq	GO:0016491	oxidoreductase activity	molecular_function
110486378	LOC110486378	retinol dehydrogenase 8	RefSeq	GO:0004303	estradiol 17-beta-dehydrogenase [NAD(P)] activity	molecular_function
110486378	LOC110486378	retinol dehydrogenase 8	RefSeq	GO:0006703	estrogen biosynthetic process	biological_process
110486379	LOC110486379	retinol dehydrogenase 8	RefSeq	GO:0044238	primary metabolic process	biological_process
110486379	LOC110486379	retinol dehydrogenase 8	RefSeq	GO:0005737	cytoplasm	cellular_component
110486379	LOC110486379	retinol dehydrogenase 8	RefSeq	GO:0005622	intracellular anatomical structure	cellular_component
110486379	LOC110486379	retinol dehydrogenase 8	RefSeq	GO:0016491	oxidoreductase activity	molecular_function
110486379	LOC110486379	retinol dehydrogenase 8	RefSeq	GO:0004303	estradiol 17-beta-dehydrogenase [NAD(P)] activity	molecular_function
110486379	LOC110486379	retinol dehydrogenase 8	RefSeq	GO:0006703	estrogen biosynthetic process	biological_process
110486380	shfl	shiftless antiviral inhibitor of ribosomal frameshifting	RefSeq	GO:0005737	cytoplasm	cellular_component
110486380	shfl	shiftless antiviral inhibitor of ribosomal frameshifting	RefSeq	GO:0005622	intracellular anatomical structure	cellular_component
110486380	shfl	shiftless antiviral inhibitor of ribosomal frameshifting	RefSeq	GO:0005634	nucleus	cellular_component
110486381	LOC110486381	microfibril-associated glycoprotein 4	RefSeq
110486382	notch3	notch receptor 3	RefSeq	GO:0006355	regulation of DNA-templated transcription	biological_process
110486382	notch3	notch receptor 3	RefSeq	GO:0016020	membrane	cellular_component
110486382	notch3	notch receptor 3	RefSeq	GO:0005515	protein binding	molecular_function
110486382	notch3	notch receptor 3	RefSeq	GO:0007275	multicellular organism development	biological_process
110486382	notch3	notch receptor 3	RefSeq	GO:0038023	signaling receptor activity	molecular_function
110486382	notch3	notch receptor 3	RefSeq	GO:0030154	cell differentiation	biological_process
110486382	notch3	notch receptor 3	RefSeq	GO:0050793	regulation of developmental process	biological_process
110486382	notch3	notch receptor 3	RefSeq	GO:0007219	Notch signaling pathway	biological_process
110486382	notch3	notch receptor 3	RefSeq	GO:0005509	calcium ion binding	molecular_function
110486382	notch3	notch receptor 3	RefSeq	GO:0016021
110486383	LOC110486383	histone acetyltransferase KAT7	RefSeq	GO:0016740	transferase activity	molecular_function
110486383	LOC110486383	histone acetyltransferase KAT7	RefSeq	GO:0016746	acyltransferase activity	molecular_function
110486383	LOC110486383	histone acetyltransferase KAT7	RefSeq	GO:0006355	regulation of DNA-templated transcription	biological_process
110486383	LOC110486383	histone acetyltransferase KAT7	RefSeq	GO:0005634	nucleus	cellular_component
110486383	LOC110486383	histone acetyltransferase KAT7	RefSeq	GO:0006338	chromatin remodeling	biological_process
110486383	LOC110486383	histone acetyltransferase KAT7	RefSeq	GO:0046872	metal ion binding	molecular_function
110486383	LOC110486383	histone acetyltransferase KAT7	RefSeq	GO:0004402	histone acetyltransferase activity	molecular_function
110486383	LOC110486383	histone acetyltransferase KAT7	RefSeq	GO:0008270	zinc ion binding	molecular_function
110486383	LOC110486383	histone acetyltransferase KAT7	RefSeq	GO:0016573	histone acetylation	biological_process
110486384	LOC110486384	glucose-6-phosphatase	RefSeq	GO:0016787	hydrolase activity	molecular_function
110486384	LOC110486384	glucose-6-phosphatase	RefSeq	GO:0005737	cytoplasm	cellular_component
110486384	LOC110486384	glucose-6-phosphatase	RefSeq	GO:0012505	endomembrane system	cellular_component
110486384	LOC110486384	glucose-6-phosphatase	RefSeq	GO:0016020	membrane	cellular_component
110486384	LOC110486384	glucose-6-phosphatase	RefSeq	GO:0005789	endoplasmic reticulum membrane	cellular_component
110486384	LOC110486384	glucose-6-phosphatase	RefSeq	GO:0098827	endoplasmic reticulum subcompartment	cellular_component
110486384	LOC110486384	glucose-6-phosphatase	RefSeq	GO:0005783	endoplasmic reticulum	cellular_component
110486384	LOC110486384	glucose-6-phosphatase	RefSeq	GO:0042175	nuclear outer membrane-endoplasmic reticulum membrane network	cellular_component
110486384	LOC110486384	glucose-6-phosphatase	RefSeq	GO:0004346	glucose-6-phosphatase activity	molecular_function
110486384	LOC110486384	glucose-6-phosphatase	RefSeq	GO:0006094	gluconeogenesis	biological_process
110486385	LOC110486385	primary amine oxidase, liver isozyme	RefSeq	GO:0009308	amine metabolic process	biological_process
110486385	LOC110486385	primary amine oxidase, liver isozyme	RefSeq	GO:0008131	primary amine oxidase activity	molecular_function
110486385	LOC110486385	primary amine oxidase, liver isozyme	RefSeq	GO:0005507	copper ion binding	molecular_function
110486385	LOC110486385	primary amine oxidase, liver isozyme	RefSeq	GO:0007601	visual perception	biological_process
110486385	LOC110486385	primary amine oxidase, liver isozyme	RefSeq	GO:0048038	quinone binding	molecular_function
110486386	LOC110486386	next to BRCA1 gene 1 protein	RefSeq	GO:0005515	protein binding	molecular_function
110486387	LOC110486387	proteasome activator complex subunit 3	RefSeq	GO:0000502	proteasome complex	cellular_component
110486387	LOC110486387	proteasome activator complex subunit 3	RefSeq	GO:0022624	proteasome accessory complex	cellular_component
110486387	LOC110486387	proteasome activator complex subunit 3	RefSeq	GO:0008537	proteasome activator complex	cellular_component
110486388	LOC110486388	transmembrane protein 106B	RefSeq	GO:0016020	membrane	cellular_component
110486389	LOC110486389	ADP-ribosylation factor-like protein 4D	RefSeq	GO:0000166	nucleotide binding	molecular_function
110486389	LOC110486389	ADP-ribosylation factor-like protein 4D	RefSeq	GO:0003924	GTPase activity	molecular_function
110486389	LOC110486389	ADP-ribosylation factor-like protein 4D	RefSeq	GO:0005525	GTP binding	molecular_function
110486390	LOC110486390	uncharacterized LOC110486390	RefSeq
110486391	LOC110486391	carbonic anhydrase-related protein 10	RefSeq	GO:0004089	carbonate dehydratase activity	molecular_function
110486391	LOC110486391	carbonic anhydrase-related protein 10	RefSeq	GO:0008270	zinc ion binding	molecular_function
110486392	LOC110486392	SWI/SNF-related matrix-associated actin-dependent regulator of chromatin subfamily E member 1	RefSeq	GO:0005634	nucleus	cellular_component
110486392	LOC110486392	SWI/SNF-related matrix-associated actin-dependent regulator of chromatin subfamily E member 1	RefSeq	GO:0003677	DNA binding	molecular_function
110486392	LOC110486392	SWI/SNF-related matrix-associated actin-dependent regulator of chromatin subfamily E member 1	RefSeq	GO:0006338	chromatin remodeling	biological_process
110486392	LOC110486392	SWI/SNF-related matrix-associated actin-dependent regulator of chromatin subfamily E member 1	RefSeq	GO:0016514	SWI/SNF complex	cellular_component
110486393	LOC110486393	von Willebrand factor C domain-containing protein 2-like	RefSeq	GO:0005515	protein binding	molecular_function
110486394	LOC110486394	rho GTPase-activating protein 27	RefSeq	GO:0051716	cellular response to stimulus	biological_process
110486394	LOC110486394	rho GTPase-activating protein 27	RefSeq	GO:0023052	signaling	biological_process
110486394	LOC110486394	rho GTPase-activating protein 27	RefSeq	GO:0007165	signal transduction	biological_process
110486394	LOC110486394	rho GTPase-activating protein 27	RefSeq	GO:0007154	cell communication	biological_process
110486394	LOC110486394	rho GTPase-activating protein 27	RefSeq	GO:0005515	protein binding	molecular_function
110486394	LOC110486394	rho GTPase-activating protein 27	RefSeq	GO:0005096	GTPase activator activity	molecular_function
110486394	LOC110486394	rho GTPase-activating protein 27	RefSeq	GO:0043087	regulation of GTPase activity	biological_process
110486395	LOC110486395	cytochrome c oxidase assembly factor 3 homolog, mitochondrial	RefSeq	GO:0005737	cytoplasm	cellular_component
110486395	LOC110486395	cytochrome c oxidase assembly factor 3 homolog, mitochondrial	RefSeq	GO:0016020	membrane	cellular_component
110486395	LOC110486395	cytochrome c oxidase assembly factor 3 homolog, mitochondrial	RefSeq	GO:0005739	mitochondrion	cellular_component
110486395	LOC110486395	cytochrome c oxidase assembly factor 3 homolog, mitochondrial	RefSeq	GO:0005743	mitochondrial inner membrane	cellular_component
110486395	LOC110486395	cytochrome c oxidase assembly factor 3 homolog, mitochondrial	RefSeq	GO:0033617	mitochondrial cytochrome c oxidase assembly	biological_process
110486396	LOC110486396	serine/threonine-protein kinase WNK4	RefSeq	GO:0016301	kinase activity	molecular_function
110486396	LOC110486396	serine/threonine-protein kinase WNK4	RefSeq	GO:0004674	protein serine/threonine kinase activity	molecular_function
110486396	LOC110486396	serine/threonine-protein kinase WNK4	RefSeq	GO:0004672	protein kinase activity	molecular_function
110486396	LOC110486396	serine/threonine-protein kinase WNK4	RefSeq	GO:0006468	protein phosphorylation	biological_process
110486396	LOC110486396	serine/threonine-protein kinase WNK4	RefSeq	GO:0016310	phosphorylation	biological_process
110486396	LOC110486396	serine/threonine-protein kinase WNK4	RefSeq	GO:0005524	ATP binding	molecular_function
110486399	tanc2a	tetratricopeptide repeat, ankyrin repeat and coiled-coil containing 2a	RefSeq	GO:0005515	protein binding	molecular_function
110487540	LOC110487540	uncharacterized LOC110487540	RefSeq
110487541	LOC110487541	gamma-crystallin M3-like	RefSeq
118938291	p2ry11	purinergic receptor P2Y11	RefSeq	GO:0051716	cellular response to stimulus	biological_process
118938291	p2ry11	purinergic receptor P2Y11	RefSeq	GO:0023052	signaling	biological_process
118938291	p2ry11	purinergic receptor P2Y11	RefSeq	GO:0007165	signal transduction	biological_process
118938291	p2ry11	purinergic receptor P2Y11	RefSeq	GO:0007154	cell communication	biological_process
118938291	p2ry11	purinergic receptor P2Y11	RefSeq	GO:0071944	cell periphery	cellular_component
118938291	p2ry11	purinergic receptor P2Y11	RefSeq	GO:0016020	membrane	cellular_component
118938291	p2ry11	purinergic receptor P2Y11	RefSeq	GO:0005886	plasma membrane	cellular_component
118938291	p2ry11	purinergic receptor P2Y11	RefSeq	GO:0007186	G protein-coupled receptor signaling pathway	biological_process
118938291	p2ry11	purinergic receptor P2Y11	RefSeq	GO:0004930	G protein-coupled receptor activity	molecular_function
118938291	p2ry11	purinergic receptor P2Y11	RefSeq	GO:0030594	neurotransmitter receptor activity	molecular_function
118938291	p2ry11	purinergic receptor P2Y11	RefSeq	GO:0023041	neuronal signal transduction	biological_process
118938291	p2ry11	purinergic receptor P2Y11	RefSeq	GO:0045031	G protein-coupled ATP receptor activity	molecular_function
118938292	LOC118938292	uncharacterized LOC118938292	RefSeq
ENSOMYG00000042301	eif3g	eukaryotic translation initiation factor 3, subunit G [Source:NCBI gene;Acc:393974]	Ensembl	GO:0005737	cytoplasm	cellular_component
ENSOMYG00000042301	eif3g	eukaryotic translation initiation factor 3, subunit G [Source:NCBI gene;Acc:393974]	Ensembl	GO:0003723	RNA binding	molecular_function
ENSOMYG00000042301	eif3g	eukaryotic translation initiation factor 3, subunit G [Source:NCBI gene;Acc:393974]	Ensembl	GO:0003676	nucleic acid binding	molecular_function
ENSOMYG00000042301	eif3g	eukaryotic translation initiation factor 3, subunit G [Source:NCBI gene;Acc:393974]	Ensembl	GO:0003743	translation initiation factor activity	molecular_function
ENSOMYG00000042301	eif3g	eukaryotic translation initiation factor 3, subunit G [Source:NCBI gene;Acc:393974]	Ensembl	GO:0005852	eukaryotic translation initiation factor 3 complex	cellular_component
ENSOMYG00000042316	ppan	peter pan homolog [Source:ZFIN;Acc:ZDB-GENE-030114-4]	Ensembl	GO:0006364	rRNA processing	biological_process
ENSOMYG00000042316	ppan	peter pan homolog [Source:ZFIN;Acc:ZDB-GENE-030114-4]	Ensembl	GO:0019843	rRNA binding	molecular_function
ENSOMYG00000042329	ENSOMYG00000042329		Ensembl
ENSOMYG00000042341	ENSOMYG00000042341		Ensembl	GO:0098609	cell-cell adhesion	biological_process
ENSOMYG00000042341	ENSOMYG00000042341		Ensembl	GO:0016020	membrane	cellular_component
ENSOMYG00000042358	trip10a	thyroid hormone receptor interactor 10a [Source:NCBI gene;Acc:492762]	Ensembl	GO:0007165	signal transduction	biological_process
ENSOMYG00000042358	trip10a	thyroid hormone receptor interactor 10a [Source:NCBI gene;Acc:492762]	Ensembl	GO:0030036	actin cytoskeleton organization	biological_process
ENSOMYG00000042358	trip10a	thyroid hormone receptor interactor 10a [Source:NCBI gene;Acc:492762]	Ensembl	GO:0005515	protein binding	molecular_function
ENSOMYG00000042358	trip10a	thyroid hormone receptor interactor 10a [Source:NCBI gene;Acc:492762]	Ensembl	GO:0006897	endocytosis	biological_process
ENSOMYG00000042369	rdh8a	retinol dehydrogenase 8a [Source:ZFIN;Acc:ZDB-GENE-021115-3]	Ensembl	GO:0005737	cytoplasm	cellular_component
ENSOMYG00000042369	rdh8a	retinol dehydrogenase 8a [Source:ZFIN;Acc:ZDB-GENE-021115-3]	Ensembl	GO:0016491	oxidoreductase activity	molecular_function
ENSOMYG00000042369	rdh8a	retinol dehydrogenase 8a [Source:ZFIN;Acc:ZDB-GENE-021115-3]	Ensembl	GO:0004303	estradiol 17-beta-dehydrogenase [NAD(P)] activity	molecular_function
ENSOMYG00000042369	rdh8a	retinol dehydrogenase 8a [Source:ZFIN;Acc:ZDB-GENE-021115-3]	Ensembl	GO:0006703	estrogen biosynthetic process	biological_process
ENSOMYG00000042475	notch3	notch receptor 3 [Source:ZFIN;Acc:ZDB-GENE-000329-5]	Ensembl	GO:0006355	regulation of DNA-templated transcription	biological_process
ENSOMYG00000042475	notch3	notch receptor 3 [Source:ZFIN;Acc:ZDB-GENE-000329-5]	Ensembl	GO:0005515	protein binding	molecular_function
ENSOMYG00000042475	notch3	notch receptor 3 [Source:ZFIN;Acc:ZDB-GENE-000329-5]	Ensembl	GO:0007275	multicellular organism development	biological_process
ENSOMYG00000042475	notch3	notch receptor 3 [Source:ZFIN;Acc:ZDB-GENE-000329-5]	Ensembl	GO:0038023	signaling receptor activity	molecular_function
ENSOMYG00000042475	notch3	notch receptor 3 [Source:ZFIN;Acc:ZDB-GENE-000329-5]	Ensembl	GO:0030154	cell differentiation	biological_process
ENSOMYG00000042475	notch3	notch receptor 3 [Source:ZFIN;Acc:ZDB-GENE-000329-5]	Ensembl	GO:0050793	regulation of developmental process	biological_process
ENSOMYG00000042475	notch3	notch receptor 3 [Source:ZFIN;Acc:ZDB-GENE-000329-5]	Ensembl	GO:0007219	Notch signaling pathway	biological_process
ENSOMYG00000042475	notch3	notch receptor 3 [Source:ZFIN;Acc:ZDB-GENE-000329-5]	Ensembl	GO:0005509	calcium ion binding	molecular_function
ENSOMYG00000042475	notch3	notch receptor 3 [Source:ZFIN;Acc:ZDB-GENE-000329-5]	Ensembl	GO:0016021
ENSOMYG00000042761	ENSOMYG00000042761		Ensembl
ENSOMYG00000042768	zmp:0000001048	zmp:0000001048 [Source:ZFIN;Acc:ZDB-GENE-140106-8]	Ensembl	GO:0016491	oxidoreductase activity	molecular_function
ENSOMYG00000042778	shfl	shiftless antiviral inhibitor of ribosomal frameshifting [Source:NCBI gene;Acc:797287]	Ensembl
ENSOMYG00000042788	ENSOMYG00000042788		Ensembl
ENSOMYG00000042870	ENSOMYG00000042870		Ensembl	GO:0006355	regulation of DNA-templated transcription	biological_process
ENSOMYG00000042870	ENSOMYG00000042870		Ensembl	GO:0005634	nucleus	cellular_component
ENSOMYG00000042870	ENSOMYG00000042870		Ensembl	GO:0004402	histone acetyltransferase activity	molecular_function
ENSOMYG00000042870	ENSOMYG00000042870		Ensembl	GO:0008270	zinc ion binding	molecular_function
ENSOMYG00000042870	ENSOMYG00000042870		Ensembl	GO:0016573	histone acetylation	biological_process
ENSOMYG00000043159	g6pcb	glucose-6-phosphatase b, catalytic subunit [Source:ZFIN;Acc:ZDB-GENE-081223-2]	Ensembl	GO:0004346	glucose-6-phosphatase activity	molecular_function
ENSOMYG00000043161	ENSOMYG00000043161		Ensembl	GO:0009308	amine metabolic process	biological_process
ENSOMYG00000043161	ENSOMYG00000043161		Ensembl	GO:0008131	primary amine oxidase activity	molecular_function
ENSOMYG00000043161	ENSOMYG00000043161		Ensembl	GO:0005507	copper ion binding	molecular_function
ENSOMYG00000043161	ENSOMYG00000043161		Ensembl	GO:0007601	visual perception	biological_process
ENSOMYG00000043161	ENSOMYG00000043161		Ensembl	GO:0048038	quinone binding	molecular_function
ENSOMYG00000043172	PSME3	proteasome activator subunit 3 [Source:HGNC Symbol;Acc:HGNC:9570]	Ensembl	GO:0000502	proteasome complex	cellular_component
ENSOMYG00000043172	PSME3	proteasome activator subunit 3 [Source:HGNC Symbol;Acc:HGNC:9570]	Ensembl	GO:0008537	proteasome activator complex	cellular_component
ENSOMYG00000043185	nbr1b	NBR1 autophagy cargo receptor b [Source:ZFIN;Acc:ZDB-GENE-170215-1]	Ensembl	GO:0005515	protein binding	molecular_function
ENSOMYG00000043194	ENSOMYG00000043194		Ensembl	GO:0016020	membrane	cellular_component
ENSOMYG00000043197	ENSOMYG00000043197		Ensembl	GO:0003924	GTPase activity	molecular_function
ENSOMYG00000043197	ENSOMYG00000043197		Ensembl	GO:0005525	GTP binding	molecular_function
ENSOMYG00000043218	ENSOMYG00000043218		Ensembl	GO:0004089	carbonate dehydratase activity	molecular_function
ENSOMYG00000043218	ENSOMYG00000043218		Ensembl	GO:0008270	zinc ion binding	molecular_function
ENSOMYG00000043245	ENSOMYG00000043245		Ensembl	GO:0006338	chromatin remodeling	biological_process
ENSOMYG00000043245	ENSOMYG00000043245		Ensembl	GO:0016514	SWI/SNF complex	cellular_component
ENSOMYG00000043288	ENSOMYG00000043288		Ensembl	GO:0005515	protein binding	molecular_function
ENSOMYG00000043300	rl23	60S ribosomal protein L23 [Source:NCBI gene (formerly Entrezgene);Acc:100301736]	Ensembl	GO:0006412	translation	biological_process
ENSOMYG00000043300	rl23	60S ribosomal protein L23 [Source:NCBI gene (formerly Entrezgene);Acc:100301736]	Ensembl	GO:0005840	ribosome	cellular_component
ENSOMYG00000043300	rl23	60S ribosomal protein L23 [Source:NCBI gene (formerly Entrezgene);Acc:100301736]	Ensembl	GO:0003735	structural constituent of ribosome	molecular_function
ENSOMYG00000043319	ENSOMYG00000043319		Ensembl	GO:0007165	signal transduction	biological_process
ENSOMYG00000043319	ENSOMYG00000043319		Ensembl	GO:0005515	protein binding	molecular_function
ENSOMYG00000043319	ENSOMYG00000043319		Ensembl	GO:0005096	GTPase activator activity	molecular_function
ENSOMYG00000043319	ENSOMYG00000043319		Ensembl	GO:0043087	regulation of GTPase activity	biological_process
ENSOMYG00000043354	ENSOMYG00000043354		Ensembl	GO:0004674	protein serine/threonine kinase activity	molecular_function
ENSOMYG00000043354	ENSOMYG00000043354		Ensembl	GO:0004672	protein kinase activity	molecular_function
ENSOMYG00000043354	ENSOMYG00000043354		Ensembl	GO:0006468	protein phosphorylation	biological_process
ENSOMYG00000043354	ENSOMYG00000043354		Ensembl	GO:0005524	ATP binding	molecular_function
ENSOMYG00000043377	ENSOMYG00000043377		Ensembl
ENSOMYG00000043596	tanc2a	tetratricopeptide repeat, ankyrin repeat and coiled-coil containing 2a [Source:ZFIN;Acc:ZDB-GENE-060130-180]	Ensembl	GO:0005515	protein binding	molecular_function
ENSOMYG00000064443	olfm2a	olfactomedin 2a [Source:ZFIN;Acc:ZDB-GENE-040426-2882]	Ensembl
ENSOMYG00000068280	ENSOMYG00000068280		Ensembl
ENSOMYG00000073360	ENSOMYG00000073360		Ensembl	GO:0016020	membrane	cellular_component
ENSOMYG00000073360	ENSOMYG00000073360		Ensembl	GO:0005739	mitochondrion	cellular_component
ENSOMYG00000073360	ENSOMYG00000073360		Ensembl	GO:0005743	mitochondrial inner membrane	cellular_component
ENSOMYG00000073360	ENSOMYG00000073360		Ensembl	GO:0033617	mitochondrial cytochrome c oxidase assembly	biological_process
ENSOMYG00000074112	ENSOMYG00000074112		Ensembl

## Sheet: Chr21_QTL_GO-Term
Gene ID	Gene Symbole	Description	Source	Ontology ID	Ontology Term Name	Ontology Term Namespace
100170207	il15ra	IL15 receptor alpha chain	RefSeq	GO:0016020	membrane	cellular_component
100170207	il15ra	IL15 receptor alpha chain	RefSeq	GO:0016020	membrane	cellular_component
100170207	il15ra	IL15 receptor alpha chain	RefSeq	GO:0035723	interleukin-15-mediated signaling pathway	biological_process
100170207	il15ra	IL15 receptor alpha chain	RefSeq	GO:0071350	cellular response to interleukin-15	biological_process
100170207	il15ra	IL15 receptor alpha chain	RefSeq	GO:0042010	interleukin-15 receptor activity	molecular_function
100305137	atp5f1c	ATP synthase H transporting mitochondrial F1 complex gamma polypeptide 1	RefSeq	GO:0006811	monoatomic ion transport	biological_process
100305137	atp5f1c	ATP synthase H transporting mitochondrial F1 complex gamma polypeptide 1	RefSeq	GO:0005622	intracellular anatomical structure	cellular_component
100305137	atp5f1c	ATP synthase H transporting mitochondrial F1 complex gamma polypeptide 1	RefSeq	GO:0110165	cellular anatomical entity	cellular_component
100305137	atp5f1c	ATP synthase H transporting mitochondrial F1 complex gamma polypeptide 1	RefSeq	GO:0016020	membrane	cellular_component
100305137	atp5f1c	ATP synthase H transporting mitochondrial F1 complex gamma polypeptide 1	RefSeq	GO:0045259	proton-transporting ATP synthase complex	cellular_component
100305137	atp5f1c	ATP synthase H transporting mitochondrial F1 complex gamma polypeptide 1	RefSeq	GO:0045261	proton-transporting ATP synthase complex, catalytic core F(1)	cellular_component
100305137	atp5f1c	ATP synthase H transporting mitochondrial F1 complex gamma polypeptide 1	RefSeq	GO:0045261	proton-transporting ATP synthase complex, catalytic core F(1)	cellular_component
100305137	atp5f1c	ATP synthase H transporting mitochondrial F1 complex gamma polypeptide 1	RefSeq	GO:1902600	proton transmembrane transport	biological_process
100305137	atp5f1c	ATP synthase H transporting mitochondrial F1 complex gamma polypeptide 1	RefSeq	GO:0015986	proton motive force-driven ATP synthesis	biological_process
100305137	atp5f1c	ATP synthase H transporting mitochondrial F1 complex gamma polypeptide 1	RefSeq	GO:0006754	ATP biosynthetic process	biological_process
100305137	atp5f1c	ATP synthase H transporting mitochondrial F1 complex gamma polypeptide 1	RefSeq	GO:0046933	proton-transporting ATP synthase activity, rotational mechanism	molecular_function
100305137	atp5f1c	ATP synthase H transporting mitochondrial F1 complex gamma polypeptide 1	RefSeq	GO:0046933	proton-transporting ATP synthase activity, rotational mechanism	molecular_function
110500124	LOC110500124	inter-alpha-trypsin inhibitor heavy chain H5	RefSeq	GO:0005576	extracellular region	cellular_component
110500124	LOC110500124	inter-alpha-trypsin inhibitor heavy chain H5	RefSeq	GO:0030414	peptidase inhibitor activity	molecular_function
110500124	LOC110500124	inter-alpha-trypsin inhibitor heavy chain H5	RefSeq	GO:0004867	serine-type endopeptidase inhibitor activity	molecular_function
110500124	LOC110500124	inter-alpha-trypsin inhibitor heavy chain H5	RefSeq	GO:0010466	negative regulation of peptidase activity	biological_process
110500124	LOC110500124	inter-alpha-trypsin inhibitor heavy chain H5	RefSeq	GO:0030212	hyaluronan metabolic process	biological_process
110500126	LOC110500126	inter-alpha-trypsin inhibitor heavy chain H2	RefSeq	GO:0004867	serine-type endopeptidase inhibitor activity	molecular_function
110500126	LOC110500126	inter-alpha-trypsin inhibitor heavy chain H2	RefSeq	GO:0030212	hyaluronan metabolic process	biological_process
110500127	LOC110500127	DNA/RNA-binding protein KIN17	RefSeq
110500129	LOC110500129	store-operated calcium entry regulator STIMATE	RefSeq	GO:0016020	membrane	cellular_component
110500130	sfmbt2	Scm like with four mbt domains 2	RefSeq	GO:0006355	regulation of DNA-templated transcription	biological_process
110500130	sfmbt2	Scm like with four mbt domains 2	RefSeq	GO:0005634	nucleus	cellular_component
110500130	sfmbt2	Scm like with four mbt domains 2	RefSeq	GO:0045892	negative regulation of DNA-templated transcription	biological_process
110500130	sfmbt2	Scm like with four mbt domains 2	RefSeq	GO:0005515	protein binding	molecular_function
110500130	sfmbt2	Scm like with four mbt domains 2	RefSeq	GO:0042393	histone binding	molecular_function
110500130	sfmbt2	Scm like with four mbt domains 2	RefSeq	GO:0003714	transcription corepressor activity	molecular_function
110500131	LOC110500131	protein kinase C theta type-like	RefSeq	GO:0004674	protein serine/threonine kinase activity	molecular_function
110500131	LOC110500131	protein kinase C theta type-like	RefSeq	GO:0004672	protein kinase activity	molecular_function
110500131	LOC110500131	protein kinase C theta type-like	RefSeq	GO:0006468	protein phosphorylation	biological_process
110500131	LOC110500131	protein kinase C theta type-like	RefSeq	GO:0004697	protein kinase C activity	molecular_function
110500131	LOC110500131	protein kinase C theta type-like	RefSeq	GO:0005524	ATP binding	molecular_function
110500133	pfkfb3	6-phosphofructo-2-kinase/fructose-2,6-biphosphatase 3	RefSeq	GO:0003824	catalytic activity	molecular_function
110500133	pfkfb3	6-phosphofructo-2-kinase/fructose-2,6-biphosphatase 3	RefSeq	GO:0008152	metabolic process	biological_process
110500133	pfkfb3	6-phosphofructo-2-kinase/fructose-2,6-biphosphatase 3	RefSeq	GO:0016787	hydrolase activity	molecular_function
110500133	pfkfb3	6-phosphofructo-2-kinase/fructose-2,6-biphosphatase 3	RefSeq	GO:0000166	nucleotide binding	molecular_function
110500133	pfkfb3	6-phosphofructo-2-kinase/fructose-2,6-biphosphatase 3	RefSeq	GO:0016301	kinase activity	molecular_function
110500133	pfkfb3	6-phosphofructo-2-kinase/fructose-2,6-biphosphatase 3	RefSeq	GO:0016310	phosphorylation	biological_process
110500133	pfkfb3	6-phosphofructo-2-kinase/fructose-2,6-biphosphatase 3	RefSeq	GO:0046835	carbohydrate phosphorylation	biological_process
110500133	pfkfb3	6-phosphofructo-2-kinase/fructose-2,6-biphosphatase 3	RefSeq	GO:0003873	6-phosphofructo-2-kinase activity	molecular_function
110500133	pfkfb3	6-phosphofructo-2-kinase/fructose-2,6-biphosphatase 3	RefSeq	GO:0004331	fructose-2,6-bisphosphate 2-phosphatase activity	molecular_function
110500133	pfkfb3	6-phosphofructo-2-kinase/fructose-2,6-biphosphatase 3	RefSeq	GO:0005524	ATP binding	molecular_function
110500133	pfkfb3	6-phosphofructo-2-kinase/fructose-2,6-biphosphatase 3	RefSeq	GO:0006000	fructose metabolic process	biological_process
110500133	pfkfb3	6-phosphofructo-2-kinase/fructose-2,6-biphosphatase 3	RefSeq	GO:0006003	fructose 2,6-bisphosphate metabolic process	biological_process
110500134	LOC110500134	splicing factor 45	RefSeq	GO:0003723	RNA binding	molecular_function
110500134	LOC110500134	splicing factor 45	RefSeq	GO:0003676	nucleic acid binding	molecular_function
110500134	LOC110500134	splicing factor 45	RefSeq	GO:0005634	nucleus	cellular_component
110500134	LOC110500134	splicing factor 45	RefSeq	GO:0005654	nucleoplasm	cellular_component
110500134	LOC110500134	splicing factor 45	RefSeq	GO:0031981	nuclear lumen	cellular_component
110500134	LOC110500134	splicing factor 45	RefSeq	GO:0005681	spliceosomal complex	cellular_component
110500134	LOC110500134	splicing factor 45	RefSeq	GO:0008380	RNA splicing	biological_process
110500134	LOC110500134	splicing factor 45	RefSeq	GO:0000398	mRNA splicing, via spliceosome	biological_process
110500134	LOC110500134	splicing factor 45	RefSeq	GO:0006397	mRNA processing	biological_process
110500134	LOC110500134	splicing factor 45	RefSeq	GO:0045292	mRNA cis splicing, via spliceosome	biological_process
110500136	fbxo18	F-box DNA helicase 1	RefSeq	GO:0016787	hydrolase activity	molecular_function
110500136	fbxo18	F-box DNA helicase 1	RefSeq	GO:0000166	nucleotide binding	molecular_function
110500136	fbxo18	F-box DNA helicase 1	RefSeq	GO:0005515	protein binding	molecular_function
110500136	fbxo18	F-box DNA helicase 1	RefSeq	GO:0003677	DNA binding	molecular_function
110500136	fbxo18	F-box DNA helicase 1	RefSeq	GO:0032508	DNA duplex unwinding	biological_process
110500136	fbxo18	F-box DNA helicase 1	RefSeq	GO:0003678	DNA helicase activity	molecular_function
110500136	fbxo18	F-box DNA helicase 1	RefSeq	GO:0005524	ATP binding	molecular_function
110500137	cdc123	cell division cycle 123 homolog (S. cerevisiae)	RefSeq
110500138	LOC110500138	ADP-sugar pyrophosphatase	RefSeq	GO:0016787	hydrolase activity	molecular_function
110500140	camk1da	calcium/calmodulin-dependent protein kinase 1Da	RefSeq	GO:0000166	nucleotide binding	molecular_function
110500140	camk1da	calcium/calmodulin-dependent protein kinase 1Da	RefSeq	GO:0016301	kinase activity	molecular_function
110500140	camk1da	calcium/calmodulin-dependent protein kinase 1Da	RefSeq	GO:0004674	protein serine/threonine kinase activity	molecular_function
110500140	camk1da	calcium/calmodulin-dependent protein kinase 1Da	RefSeq	GO:0004672	protein kinase activity	molecular_function
110500140	camk1da	calcium/calmodulin-dependent protein kinase 1Da	RefSeq	GO:0006468	protein phosphorylation	biological_process
110500140	camk1da	calcium/calmodulin-dependent protein kinase 1Da	RefSeq	GO:0016310	phosphorylation	biological_process
110500140	camk1da	calcium/calmodulin-dependent protein kinase 1Da	RefSeq	GO:0001501	skeletal system development	biological_process
110500140	camk1da	calcium/calmodulin-dependent protein kinase 1Da	RefSeq	GO:0051216	cartilage development	biological_process
110500140	camk1da	calcium/calmodulin-dependent protein kinase 1Da	RefSeq	GO:0061448	connective tissue development	biological_process
110500140	camk1da	calcium/calmodulin-dependent protein kinase 1Da	RefSeq	GO:0031018	endocrine pancreas development	biological_process
110500140	camk1da	calcium/calmodulin-dependent protein kinase 1Da	RefSeq	GO:0031016	pancreas development	biological_process
110500140	camk1da	calcium/calmodulin-dependent protein kinase 1Da	RefSeq	GO:0035270	endocrine system development	biological_process
110500140	camk1da	calcium/calmodulin-dependent protein kinase 1Da	RefSeq	GO:0010857	calcium-dependent protein kinase activity	molecular_function
110500140	camk1da	calcium/calmodulin-dependent protein kinase 1Da	RefSeq	GO:0005524	ATP binding	molecular_function
110500140	camk1da	calcium/calmodulin-dependent protein kinase 1Da	RefSeq	GO:0032147	activation of protein kinase activity	biological_process
110500140	camk1da	calcium/calmodulin-dependent protein kinase 1Da	RefSeq	GO:0036289	peptidyl-serine autophosphorylation	biological_process
110500140	camk1da	calcium/calmodulin-dependent protein kinase 1Da	RefSeq	GO:1990798	pancreas regeneration	biological_process
110500141	mcm10	minichromosome maintenance 10 replication initiation factor	RefSeq	GO:0005634	nucleus	cellular_component
110500141	mcm10	minichromosome maintenance 10 replication initiation factor	RefSeq	GO:0003690	double-stranded DNA binding	molecular_function
110500141	mcm10	minichromosome maintenance 10 replication initiation factor	RefSeq	GO:0006261	DNA-templated DNA replication	biological_process
110500141	mcm10	minichromosome maintenance 10 replication initiation factor	RefSeq	GO:0006260	DNA replication	biological_process
110500141	mcm10	minichromosome maintenance 10 replication initiation factor	RefSeq	GO:0003697	single-stranded DNA binding	molecular_function
110500141	mcm10	minichromosome maintenance 10 replication initiation factor	RefSeq	GO:0006270	DNA replication initiation	biological_process
110500142	LOC110500142	coiled-coil domain-containing protein 3	RefSeq
110500144	LOC110500144	optineurin	RefSeq	GO:0005737	cytoplasm	cellular_component
110500144	LOC110500144	optineurin	RefSeq	GO:0005622	intracellular anatomical structure	cellular_component
110500144	LOC110500144	optineurin	RefSeq	GO:0006914	autophagy	biological_process
110500144	LOC110500144	optineurin	RefSeq	GO:0012505	endomembrane system	cellular_component
110500144	LOC110500144	optineurin	RefSeq	GO:0005794	Golgi apparatus	cellular_component
110500144	LOC110500144	optineurin	RefSeq	GO:0046872	metal ion binding	molecular_function
110500144	LOC110500144	optineurin	RefSeq	GO:0016192	vesicle-mediated transport	biological_process
110500144	LOC110500144	optineurin	RefSeq	GO:0031410	cytoplasmic vesicle	cellular_component
110500144	LOC110500144	optineurin	RefSeq	GO:0005776	autophagosome	cellular_component
110500144	LOC110500144	optineurin	RefSeq	GO:0005768	endosome	cellular_component
110500144	LOC110500144	optineurin	RefSeq	GO:0048471	perinuclear region of cytoplasm	cellular_component
110500144	LOC110500144	optineurin	RefSeq	GO:0055037	recycling endosome	cellular_component
110500144	LOC110500144	optineurin	RefSeq	GO:0070530	K63-linked polyubiquitin modification-dependent protein binding	molecular_function
110500147	LOC110500147	cyclin-dependent kinase 17	RefSeq	GO:0000166	nucleotide binding	molecular_function
110500147	LOC110500147	cyclin-dependent kinase 17	RefSeq	GO:0016301	kinase activity	molecular_function
110500147	LOC110500147	cyclin-dependent kinase 17	RefSeq	GO:0004672	protein kinase activity	molecular_function
110500147	LOC110500147	cyclin-dependent kinase 17	RefSeq	GO:0006468	protein phosphorylation	biological_process
110500147	LOC110500147	cyclin-dependent kinase 17	RefSeq	GO:0016310	phosphorylation	biological_process
110500147	LOC110500147	cyclin-dependent kinase 17	RefSeq	GO:0005524	ATP binding	molecular_function
110500148	LOC110500148	ETS domain-containing protein Elk-3	RefSeq	GO:0006355	regulation of DNA-templated transcription	biological_process
110500148	LOC110500148	ETS domain-containing protein Elk-3	RefSeq	GO:0005634	nucleus	cellular_component
110500148	LOC110500148	ETS domain-containing protein Elk-3	RefSeq	GO:0006357	regulation of transcription by RNA polymerase II	biological_process
110500148	LOC110500148	ETS domain-containing protein Elk-3	RefSeq	GO:0003677	DNA binding	molecular_function
110500148	LOC110500148	ETS domain-containing protein Elk-3	RefSeq	GO:0043565	sequence-specific DNA binding	molecular_function
110500148	LOC110500148	ETS domain-containing protein Elk-3	RefSeq	GO:0003700	DNA-binding transcription factor activity	molecular_function
110500149	LOC110500149	host cell factor 2	RefSeq	GO:0060255	regulation of macromolecule metabolic process	biological_process
110500149	LOC110500149	host cell factor 2	RefSeq	GO:0010468	regulation of gene expression	biological_process
110500149	LOC110500149	host cell factor 2	RefSeq	GO:0005634	nucleus	cellular_component
110500149	LOC110500149	host cell factor 2	RefSeq	GO:0005515	protein binding	molecular_function
110500149	LOC110500149	host cell factor 2	RefSeq	GO:0071339	MLL1 complex	cellular_component
110500150	LOC110500150	plexin-C1	RefSeq	GO:0051716	cellular response to stimulus	biological_process
110500150	LOC110500150	plexin-C1	RefSeq	GO:0023052	signaling	biological_process
110500150	LOC110500150	plexin-C1	RefSeq	GO:0007165	signal transduction	biological_process
110500150	LOC110500150	plexin-C1	RefSeq	GO:0007154	cell communication	biological_process
110500150	LOC110500150	plexin-C1	RefSeq	GO:0016020	membrane	cellular_component
110500150	LOC110500150	plexin-C1	RefSeq	GO:0005515	protein binding	molecular_function
110500150	LOC110500150	plexin-C1	RefSeq	GO:0007409	axonogenesis	biological_process
110500150	LOC110500150	plexin-C1	RefSeq	GO:0007411	axon guidance	biological_process
110500150	LOC110500150	plexin-C1	RefSeq	GO:0017154	semaphorin receptor activity	molecular_function
110500150	LOC110500150	plexin-C1	RefSeq	GO:0071526	semaphorin-plexin signaling pathway	biological_process
110500151	cradd	CASP2 and RIPK1 domain containing adaptor with death domain	RefSeq	GO:0051716	cellular response to stimulus	biological_process
110500151	cradd	CASP2 and RIPK1 domain containing adaptor with death domain	RefSeq	GO:0023052	signaling	biological_process
110500151	cradd	CASP2 and RIPK1 domain containing adaptor with death domain	RefSeq	GO:0007165	signal transduction	biological_process
110500151	cradd	CASP2 and RIPK1 domain containing adaptor with death domain	RefSeq	GO:0007154	cell communication	biological_process
110500151	cradd	CASP2 and RIPK1 domain containing adaptor with death domain	RefSeq	GO:0005515	protein binding	molecular_function
110500151	cradd	CASP2 and RIPK1 domain containing adaptor with death domain	RefSeq	GO:0002020	protease binding	molecular_function
110500151	cradd	CASP2 and RIPK1 domain containing adaptor with death domain	RefSeq	GO:0042981	regulation of apoptotic process	biological_process
110500151	cradd	CASP2 and RIPK1 domain containing adaptor with death domain	RefSeq	GO:0070513	death domain binding	molecular_function
110500152	socs2	suppressor of cytokine signaling 2	RefSeq	GO:0005737	cytoplasm	cellular_component
110500152	socs2	suppressor of cytokine signaling 2	RefSeq	GO:0005622	intracellular anatomical structure	cellular_component
110500152	socs2	suppressor of cytokine signaling 2	RefSeq	GO:0035556	intracellular signal transduction	biological_process
110500152	socs2	suppressor of cytokine signaling 2	RefSeq	GO:0016567	protein ubiquitination	biological_process
110500152	socs2	suppressor of cytokine signaling 2	RefSeq	GO:0009968	negative regulation of signal transduction	biological_process
110500152	socs2	suppressor of cytokine signaling 2	RefSeq	GO:0001558	regulation of cell growth	biological_process
110500152	socs2	suppressor of cytokine signaling 2	RefSeq	GO:0005159	insulin-like growth factor receptor binding	molecular_function
110500152	socs2	suppressor of cytokine signaling 2	RefSeq	GO:0008269	JAK pathway signal transduction adaptor activity	molecular_function
110500152	socs2	suppressor of cytokine signaling 2	RefSeq	GO:0046425	regulation of receptor signaling pathway via JAK-STAT	biological_process
110500152	socs2	suppressor of cytokine signaling 2	RefSeq	GO:0060339	negative regulation of type I interferon-mediated signaling pathway	biological_process
110500152	socs2	suppressor of cytokine signaling 2	RefSeq	GO:0046426	negative regulation of receptor signaling pathway via JAK-STAT	biological_process
110500154	ncaph2	non-SMC condensin II complex, subunit H2	RefSeq	GO:0005634	nucleus	cellular_component
110500154	ncaph2	non-SMC condensin II complex, subunit H2	RefSeq	GO:0030261	chromosome condensation	biological_process
110500155	LOC110500155	protein SCO2 homolog, mitochondrial	RefSeq
110500156	LOC110500156	coiled-coil domain-containing protein 136	RefSeq
110500158	LOC110500158	filamin-C	RefSeq	GO:0030036	actin cytoskeleton organization	biological_process
110500158	LOC110500158	filamin-C	RefSeq	GO:0005515	protein binding	molecular_function
110500158	LOC110500158	filamin-C	RefSeq	GO:0051015	actin filament binding	molecular_function
110500159	kcnd2	potassium voltage-gated channel, Shal-related subfamily, member 2	RefSeq	GO:0006811	monoatomic ion transport	biological_process
110500159	kcnd2	potassium voltage-gated channel, Shal-related subfamily, member 2	RefSeq	GO:0055085	transmembrane transport	biological_process
110500159	kcnd2	potassium voltage-gated channel, Shal-related subfamily, member 2	RefSeq	GO:0071944	cell periphery	cellular_component
110500159	kcnd2	potassium voltage-gated channel, Shal-related subfamily, member 2	RefSeq	GO:0016020	membrane	cellular_component
110500159	kcnd2	potassium voltage-gated channel, Shal-related subfamily, member 2	RefSeq	GO:0005886	plasma membrane	cellular_component
110500159	kcnd2	potassium voltage-gated channel, Shal-related subfamily, member 2	RefSeq	GO:0005515	protein binding	molecular_function
110500159	kcnd2	potassium voltage-gated channel, Shal-related subfamily, member 2	RefSeq	GO:0042995	cell projection	cellular_component
110500159	kcnd2	potassium voltage-gated channel, Shal-related subfamily, member 2	RefSeq	GO:0097060	synaptic membrane	cellular_component
110500159	kcnd2	potassium voltage-gated channel, Shal-related subfamily, member 2	RefSeq	GO:0098794	postsynapse	cellular_component
110500159	kcnd2	potassium voltage-gated channel, Shal-related subfamily, member 2	RefSeq	GO:0045202	synapse	cellular_component
110500159	kcnd2	potassium voltage-gated channel, Shal-related subfamily, member 2	RefSeq	GO:0045211	postsynaptic membrane	cellular_component
110500159	kcnd2	potassium voltage-gated channel, Shal-related subfamily, member 2	RefSeq	GO:0005216	monoatomic ion channel activity	molecular_function
110500159	kcnd2	potassium voltage-gated channel, Shal-related subfamily, member 2	RefSeq	GO:0005244	voltage-gated monoatomic ion channel activity	molecular_function
110500159	kcnd2	potassium voltage-gated channel, Shal-related subfamily, member 2	RefSeq	GO:0005267	potassium channel activity	molecular_function
110500159	kcnd2	potassium voltage-gated channel, Shal-related subfamily, member 2	RefSeq	GO:0006813	potassium ion transport	biological_process
110500159	kcnd2	potassium voltage-gated channel, Shal-related subfamily, member 2	RefSeq	GO:0071805	potassium ion transmembrane transport	biological_process
110500159	kcnd2	potassium voltage-gated channel, Shal-related subfamily, member 2	RefSeq	GO:0005249	voltage-gated potassium channel activity	molecular_function
110500159	kcnd2	potassium voltage-gated channel, Shal-related subfamily, member 2	RefSeq	GO:0070161	anchoring junction	cellular_component
110500159	kcnd2	potassium voltage-gated channel, Shal-related subfamily, member 2	RefSeq	GO:0008076	voltage-gated potassium channel complex	cellular_component
110500159	kcnd2	potassium voltage-gated channel, Shal-related subfamily, member 2	RefSeq	GO:0034765	regulation of monoatomic ion transmembrane transport	biological_process
110500159	kcnd2	potassium voltage-gated channel, Shal-related subfamily, member 2	RefSeq	GO:0097447	dendritic tree	cellular_component
110500159	kcnd2	potassium voltage-gated channel, Shal-related subfamily, member 2	RefSeq	GO:0030425	dendrite	cellular_component
110500159	kcnd2	potassium voltage-gated channel, Shal-related subfamily, member 2	RefSeq	GO:0051260	protein homooligomerization	biological_process
110500159	kcnd2	potassium voltage-gated channel, Shal-related subfamily, member 2	RefSeq	GO:0043197	dendritic spine	cellular_component
110500159	kcnd2	potassium voltage-gated channel, Shal-related subfamily, member 2	RefSeq	GO:0043025	neuronal cell body	cellular_component
110500159	kcnd2	potassium voltage-gated channel, Shal-related subfamily, member 2	RefSeq	GO:0043204	perikaryon	cellular_component
110500924	LOC110500924	F-box DNA helicase 1-like	RefSeq	GO:0016787	hydrolase activity	molecular_function
110500924	LOC110500924	F-box DNA helicase 1-like	RefSeq	GO:0003677	DNA binding	molecular_function
110500924	LOC110500924	F-box DNA helicase 1-like	RefSeq	GO:0032508	DNA duplex unwinding	biological_process
110500924	LOC110500924	F-box DNA helicase 1-like	RefSeq	GO:0003678	DNA helicase activity	molecular_function
110500924	LOC110500924	F-box DNA helicase 1-like	RefSeq	GO:0005524	ATP binding	molecular_function
110501041	cep83	centrosomal protein 83	RefSeq	GO:0005815	microtubule organizing center	cellular_component
110501041	cep83	centrosomal protein 83	RefSeq	GO:0016192	vesicle-mediated transport	biological_process
110501041	cep83	centrosomal protein 83	RefSeq	GO:0048278	vesicle docking	biological_process
110501041	cep83	centrosomal protein 83	RefSeq	GO:0005814	centriole	cellular_component
110501041	cep83	centrosomal protein 83	RefSeq	GO:0060271	cilium assembly	biological_process
110519772	LOC110519772	unique cartilage matrix-associated protein	RefSeq	GO:0005576	extracellular region	cellular_component
110519772	LOC110519772	unique cartilage matrix-associated protein	RefSeq	GO:0045667	regulation of osteoblast differentiation	biological_process
118943363	trnaa-ugc	tRNA-Ala	RefSeq
ENSOMYG00000024516	ENSOMYG00000024516		Ensembl	GO:0003676	nucleic acid binding	molecular_function
ENSOMYG00000024516	ENSOMYG00000024516		Ensembl	GO:0003677	DNA binding	molecular_function
ENSOMYG00000024516	ENSOMYG00000024516		Ensembl	GO:0006313	DNA transposition	biological_process
ENSOMYG00000024516	ENSOMYG00000024516		Ensembl	GO:0015074	DNA integration	biological_process
ENSOMYG00000026210	itih2	inter-alpha-trypsin inhibitor heavy chain 2 [Source:ZFIN;Acc:ZDB-GENE-040426-1942]	Ensembl	GO:0004867	serine-type endopeptidase inhibitor activity	molecular_function
ENSOMYG00000026210	itih2	inter-alpha-trypsin inhibitor heavy chain 2 [Source:ZFIN;Acc:ZDB-GENE-040426-1942]	Ensembl	GO:0030212	hyaluronan metabolic process	biological_process
ENSOMYG00000029457	kin	Kin17 DNA and RNA binding protein [Source:ZFIN;Acc:ZDB-GENE-030131-3689]	Ensembl
ENSOMYG00000029484	itih5	inter-alpha-trypsin inhibitor heavy chain 5 [Source:ZFIN;Acc:ZDB-GENE-041210-193]	Ensembl	GO:0004867	serine-type endopeptidase inhibitor activity	molecular_function
ENSOMYG00000029484	itih5	inter-alpha-trypsin inhibitor heavy chain 5 [Source:ZFIN;Acc:ZDB-GENE-041210-193]	Ensembl	GO:0030212	hyaluronan metabolic process	biological_process
ENSOMYG00000029499	tmem110l	transmembrane protein 110, like [Source:ZFIN;Acc:ZDB-GENE-040426-912]	Ensembl	GO:0016020	membrane	cellular_component
ENSOMYG00000030108	sfmbt2	Scm like with four mbt domains 2 [Source:ZFIN;Acc:ZDB-GENE-041210-196]	Ensembl	GO:0006355	regulation of DNA-templated transcription	biological_process
ENSOMYG00000030108	sfmbt2	Scm like with four mbt domains 2 [Source:ZFIN;Acc:ZDB-GENE-041210-196]	Ensembl	GO:0005634	nucleus	cellular_component
ENSOMYG00000030108	sfmbt2	Scm like with four mbt domains 2 [Source:ZFIN;Acc:ZDB-GENE-041210-196]	Ensembl	GO:0005515	protein binding	molecular_function
ENSOMYG00000030108	sfmbt2	Scm like with four mbt domains 2 [Source:ZFIN;Acc:ZDB-GENE-041210-196]	Ensembl	GO:0042393	histone binding	molecular_function
ENSOMYG00000030108	sfmbt2	Scm like with four mbt domains 2 [Source:ZFIN;Acc:ZDB-GENE-041210-196]	Ensembl	GO:0003714	transcription corepressor activity	molecular_function
ENSOMYG00000031414	prkcq	protein kinase C, theta [Source:ZFIN;Acc:ZDB-GENE-041210-195]	Ensembl	GO:0004674	protein serine/threonine kinase activity	molecular_function
ENSOMYG00000031414	prkcq	protein kinase C, theta [Source:ZFIN;Acc:ZDB-GENE-041210-195]	Ensembl	GO:0004672	protein kinase activity	molecular_function
ENSOMYG00000031414	prkcq	protein kinase C, theta [Source:ZFIN;Acc:ZDB-GENE-041210-195]	Ensembl	GO:0006468	protein phosphorylation	biological_process
ENSOMYG00000031414	prkcq	protein kinase C, theta [Source:ZFIN;Acc:ZDB-GENE-041210-195]	Ensembl	GO:0004697	protein kinase C activity	molecular_function
ENSOMYG00000031414	prkcq	protein kinase C, theta [Source:ZFIN;Acc:ZDB-GENE-041210-195]	Ensembl	GO:0005524	ATP binding	molecular_function
ENSOMYG00000032830	pfkfb3	6-phosphofructo-2-kinase/fructose-2,6-biphosphatase 3 [Source:ZFIN;Acc:ZDB-GENE-040426-2724]	Ensembl	GO:0003824	catalytic activity	molecular_function
ENSOMYG00000032830	pfkfb3	6-phosphofructo-2-kinase/fructose-2,6-biphosphatase 3 [Source:ZFIN;Acc:ZDB-GENE-040426-2724]	Ensembl	GO:0008152	metabolic process	biological_process
ENSOMYG00000032830	pfkfb3	6-phosphofructo-2-kinase/fructose-2,6-biphosphatase 3 [Source:ZFIN;Acc:ZDB-GENE-040426-2724]	Ensembl	GO:0016787	hydrolase activity	molecular_function
ENSOMYG00000032830	pfkfb3	6-phosphofructo-2-kinase/fructose-2,6-biphosphatase 3 [Source:ZFIN;Acc:ZDB-GENE-040426-2724]	Ensembl	GO:0000166	nucleotide binding	molecular_function
ENSOMYG00000032830	pfkfb3	6-phosphofructo-2-kinase/fructose-2,6-biphosphatase 3 [Source:ZFIN;Acc:ZDB-GENE-040426-2724]	Ensembl	GO:0016301	kinase activity	molecular_function
ENSOMYG00000032830	pfkfb3	6-phosphofructo-2-kinase/fructose-2,6-biphosphatase 3 [Source:ZFIN;Acc:ZDB-GENE-040426-2724]	Ensembl	GO:0016310	phosphorylation	biological_process
ENSOMYG00000032830	pfkfb3	6-phosphofructo-2-kinase/fructose-2,6-biphosphatase 3 [Source:ZFIN;Acc:ZDB-GENE-040426-2724]	Ensembl	GO:0046835	carbohydrate phosphorylation	biological_process
ENSOMYG00000032830	pfkfb3	6-phosphofructo-2-kinase/fructose-2,6-biphosphatase 3 [Source:ZFIN;Acc:ZDB-GENE-040426-2724]	Ensembl	GO:0003873	6-phosphofructo-2-kinase activity	molecular_function
ENSOMYG00000032830	pfkfb3	6-phosphofructo-2-kinase/fructose-2,6-biphosphatase 3 [Source:ZFIN;Acc:ZDB-GENE-040426-2724]	Ensembl	GO:0004331	fructose-2,6-bisphosphate 2-phosphatase activity	molecular_function
ENSOMYG00000032830	pfkfb3	6-phosphofructo-2-kinase/fructose-2,6-biphosphatase 3 [Source:ZFIN;Acc:ZDB-GENE-040426-2724]	Ensembl	GO:0005524	ATP binding	molecular_function
ENSOMYG00000032830	pfkfb3	6-phosphofructo-2-kinase/fructose-2,6-biphosphatase 3 [Source:ZFIN;Acc:ZDB-GENE-040426-2724]	Ensembl	GO:0006000	fructose metabolic process	biological_process
ENSOMYG00000032830	pfkfb3	6-phosphofructo-2-kinase/fructose-2,6-biphosphatase 3 [Source:ZFIN;Acc:ZDB-GENE-040426-2724]	Ensembl	GO:0006003	fructose 2,6-bisphosphate metabolic process	biological_process
ENSOMYG00000035152	ncaph2	non-SMC condensin II complex, subunit H2 [Source:NCBI gene;Acc:562678]	Ensembl	GO:0030261	chromosome condensation	biological_process
ENSOMYG00000035171	sco2	SCO cytochrome c oxidase assembly protein 2 [Source:NCBI gene;Acc:606683]	Ensembl
ENSOMYG00000035855	flncb	filamin C, gamma b (actin binding protein 280) [Source:ZFIN;Acc:ZDB-GENE-041008-175]	Ensembl	GO:0030036	actin cytoskeleton organization	biological_process
ENSOMYG00000035855	flncb	filamin C, gamma b (actin binding protein 280) [Source:ZFIN;Acc:ZDB-GENE-041008-175]	Ensembl	GO:0005515	protein binding	molecular_function
ENSOMYG00000035855	flncb	filamin C, gamma b (actin binding protein 280) [Source:ZFIN;Acc:ZDB-GENE-041008-175]	Ensembl	GO:0051015	actin filament binding	molecular_function
ENSOMYG00000036030	ENSOMYG00000036030		Ensembl
ENSOMYG00000037705	rbm17	RNA binding motif protein 17 [Source:ZFIN;Acc:ZDB-GENE-040426-817]	Ensembl	GO:0003723	RNA binding	molecular_function
ENSOMYG00000037705	rbm17	RNA binding motif protein 17 [Source:ZFIN;Acc:ZDB-GENE-040426-817]	Ensembl	GO:0003676	nucleic acid binding	molecular_function
ENSOMYG00000037705	rbm17	RNA binding motif protein 17 [Source:ZFIN;Acc:ZDB-GENE-040426-817]	Ensembl	GO:0045292	mRNA cis splicing, via spliceosome	biological_process
ENSOMYG00000037801	IL-15Ra		Ensembl	GO:0035723	interleukin-15-mediated signaling pathway	biological_process
ENSOMYG00000037801	IL-15Ra		Ensembl	GO:0042010	interleukin-15 receptor activity	molecular_function
ENSOMYG00000037901	FBH1	F-box DNA helicase 1 [Source:HGNC Symbol;Acc:HGNC:13620]	Ensembl	GO:0016787	hydrolase activity	molecular_function
ENSOMYG00000037901	FBH1	F-box DNA helicase 1 [Source:HGNC Symbol;Acc:HGNC:13620]	Ensembl	GO:0005515	protein binding	molecular_function
ENSOMYG00000037901	FBH1	F-box DNA helicase 1 [Source:HGNC Symbol;Acc:HGNC:13620]	Ensembl	GO:0003677	DNA binding	molecular_function
ENSOMYG00000037901	FBH1	F-box DNA helicase 1 [Source:HGNC Symbol;Acc:HGNC:13620]	Ensembl	GO:0003678	DNA helicase activity	molecular_function
ENSOMYG00000037901	FBH1	F-box DNA helicase 1 [Source:HGNC Symbol;Acc:HGNC:13620]	Ensembl	GO:0005524	ATP binding	molecular_function
ENSOMYG00000038003	nudt5	nudix (nucleoside diphosphate linked moiety X)-type motif 5 [Source:ZFIN;Acc:ZDB-GENE-040625-63]	Ensembl	GO:0016787	hydrolase activity	molecular_function
ENSOMYG00000038066	cdc123	cell division cycle 123 homolog (S. cerevisiae) [Source:NCBI gene;Acc:393694]	Ensembl
ENSOMYG00000038103	camk1da	calcium/calmodulin-dependent protein kinase 1Da [Source:ZFIN;Acc:ZDB-GENE-080402-7]	Ensembl	GO:0004672	protein kinase activity	molecular_function
ENSOMYG00000038103	camk1da	calcium/calmodulin-dependent protein kinase 1Da [Source:ZFIN;Acc:ZDB-GENE-080402-7]	Ensembl	GO:0006468	protein phosphorylation	biological_process
ENSOMYG00000038103	camk1da	calcium/calmodulin-dependent protein kinase 1Da [Source:ZFIN;Acc:ZDB-GENE-080402-7]	Ensembl	GO:0005524	ATP binding	molecular_function
ENSOMYG00000038131	ccdc3a	coiled-coil domain containing 3a [Source:ZFIN;Acc:ZDB-GENE-041210-326]	Ensembl
ENSOMYG00000038144	optn	optineurin [Source:NCBI gene;Acc:336159]	Ensembl	GO:0006914	autophagy	biological_process
ENSOMYG00000038144	optn	optineurin [Source:NCBI gene;Acc:336159]	Ensembl	GO:0005794	Golgi apparatus	cellular_component
ENSOMYG00000038144	optn	optineurin [Source:NCBI gene;Acc:336159]	Ensembl	GO:0016192	vesicle-mediated transport	biological_process
ENSOMYG00000038144	optn	optineurin [Source:NCBI gene;Acc:336159]	Ensembl	GO:0031410	cytoplasmic vesicle	cellular_component
ENSOMYG00000038144	optn	optineurin [Source:NCBI gene;Acc:336159]	Ensembl	GO:0070530	K63-linked polyubiquitin modification-dependent protein binding	molecular_function
ENSOMYG00000038156	mcm10	minichromosome maintenance 10 replication initiation factor [Source:NCBI gene;Acc:553396]	Ensembl	GO:0005634	nucleus	cellular_component
ENSOMYG00000038156	mcm10	minichromosome maintenance 10 replication initiation factor [Source:NCBI gene;Acc:553396]	Ensembl	GO:0003690	double-stranded DNA binding	molecular_function
ENSOMYG00000038156	mcm10	minichromosome maintenance 10 replication initiation factor [Source:NCBI gene;Acc:553396]	Ensembl	GO:0006260	DNA replication	biological_process
ENSOMYG00000038156	mcm10	minichromosome maintenance 10 replication initiation factor [Source:NCBI gene;Acc:553396]	Ensembl	GO:0003697	single-stranded DNA binding	molecular_function
ENSOMYG00000038156	mcm10	minichromosome maintenance 10 replication initiation factor [Source:NCBI gene;Acc:553396]	Ensembl	GO:0006270	DNA replication initiation	biological_process
ENSOMYG00000038162	ENSOMYG00000038162		Ensembl	GO:0045667	regulation of osteoblast differentiation	biological_process
ENSOMYG00000038226	PHYH	phytanoyl-CoA 2-hydroxylase [Source:ZFIN;Acc:ZDB-GENE-050417-361]	Ensembl
ENSOMYG00000038585	cdk17	cyclin-dependent kinase 17 [Source:ZFIN;Acc:ZDB-GENE-041210-15]	Ensembl	GO:0004672	protein kinase activity	molecular_function
ENSOMYG00000038585	cdk17	cyclin-dependent kinase 17 [Source:ZFIN;Acc:ZDB-GENE-041210-15]	Ensembl	GO:0006468	protein phosphorylation	biological_process
ENSOMYG00000038585	cdk17	cyclin-dependent kinase 17 [Source:ZFIN;Acc:ZDB-GENE-041210-15]	Ensembl	GO:0005524	ATP binding	molecular_function
ENSOMYG00000038685	ENSOMYG00000038685	ETS transcription factor ELK3 [Source:ZFIN;Acc:ZDB-GENE-030716-2]	Ensembl	GO:0006355	regulation of DNA-templated transcription	biological_process
ENSOMYG00000038685	ENSOMYG00000038685	ETS transcription factor ELK3 [Source:ZFIN;Acc:ZDB-GENE-030716-2]	Ensembl	GO:0043565	sequence-specific DNA binding	molecular_function
ENSOMYG00000038685	ENSOMYG00000038685	ETS transcription factor ELK3 [Source:ZFIN;Acc:ZDB-GENE-030716-2]	Ensembl	GO:0003700	DNA-binding transcription factor activity	molecular_function
ENSOMYG00000038695	ENSOMYG00000038695		Ensembl	GO:0005515	protein binding	molecular_function
ENSOMYG00000038695	ENSOMYG00000038695		Ensembl	GO:0071339	MLL1 complex	cellular_component
ENSOMYG00000038721	CEP83	centrosomal protein 83 [Source:HGNC Symbol;Acc:HGNC:17966]	Ensembl	GO:0048278	vesicle docking	biological_process
ENSOMYG00000038721	CEP83	centrosomal protein 83 [Source:HGNC Symbol;Acc:HGNC:17966]	Ensembl	GO:0005814	centriole	cellular_component
ENSOMYG00000038721	CEP83	centrosomal protein 83 [Source:HGNC Symbol;Acc:HGNC:17966]	Ensembl	GO:0060271	cilium assembly	biological_process
ENSOMYG00000038759	PLXNC1	plexin C1 [Source:ZFIN;Acc:ZDB-GENE-030131-1620]	Ensembl	GO:0007165	signal transduction	biological_process
ENSOMYG00000038759	PLXNC1	plexin C1 [Source:ZFIN;Acc:ZDB-GENE-030131-1620]	Ensembl	GO:0005515	protein binding	molecular_function
ENSOMYG00000038759	PLXNC1	plexin C1 [Source:ZFIN;Acc:ZDB-GENE-030131-1620]	Ensembl	GO:0017154	semaphorin receptor activity	molecular_function
ENSOMYG00000038759	PLXNC1	plexin C1 [Source:ZFIN;Acc:ZDB-GENE-030131-1620]	Ensembl	GO:0071526	semaphorin-plexin signaling pathway	biological_process
ENSOMYG00000038792	cradd	CASP2 and RIPK1 domain containing adaptor with death domain [Source:ZFIN;Acc:ZDB-GENE-041010-168]	Ensembl	GO:0007165	signal transduction	biological_process
ENSOMYG00000038792	cradd	CASP2 and RIPK1 domain containing adaptor with death domain [Source:ZFIN;Acc:ZDB-GENE-041010-168]	Ensembl	GO:0005515	protein binding	molecular_function
ENSOMYG00000038792	cradd	CASP2 and RIPK1 domain containing adaptor with death domain [Source:ZFIN;Acc:ZDB-GENE-041010-168]	Ensembl	GO:0002020	protease binding	molecular_function
ENSOMYG00000038792	cradd	CASP2 and RIPK1 domain containing adaptor with death domain [Source:ZFIN;Acc:ZDB-GENE-041010-168]	Ensembl	GO:0042981	regulation of apoptotic process	biological_process
ENSOMYG00000038792	cradd	CASP2 and RIPK1 domain containing adaptor with death domain [Source:ZFIN;Acc:ZDB-GENE-041010-168]	Ensembl	GO:0070513	death domain binding	molecular_function
ENSOMYG00000040476	ENSOMYG00000040476		Ensembl
ENSOMYG00000040483	kcnd2	potassium voltage-gated channel, Shal-related subfamily, member 2 [Source:ZFIN;Acc:ZDB-GENE-041210-70]	Ensembl	GO:0006811	monoatomic ion transport	biological_process
ENSOMYG00000040483	kcnd2	potassium voltage-gated channel, Shal-related subfamily, member 2 [Source:ZFIN;Acc:ZDB-GENE-041210-70]	Ensembl	GO:0055085	transmembrane transport	biological_process
ENSOMYG00000040483	kcnd2	potassium voltage-gated channel, Shal-related subfamily, member 2 [Source:ZFIN;Acc:ZDB-GENE-041210-70]	Ensembl	GO:0016020	membrane	cellular_component
ENSOMYG00000040483	kcnd2	potassium voltage-gated channel, Shal-related subfamily, member 2 [Source:ZFIN;Acc:ZDB-GENE-041210-70]	Ensembl	GO:0005515	protein binding	molecular_function
ENSOMYG00000040483	kcnd2	potassium voltage-gated channel, Shal-related subfamily, member 2 [Source:ZFIN;Acc:ZDB-GENE-041210-70]	Ensembl	GO:0005216	monoatomic ion channel activity	molecular_function
ENSOMYG00000040483	kcnd2	potassium voltage-gated channel, Shal-related subfamily, member 2 [Source:ZFIN;Acc:ZDB-GENE-041210-70]	Ensembl	GO:0006813	potassium ion transport	biological_process
ENSOMYG00000040483	kcnd2	potassium voltage-gated channel, Shal-related subfamily, member 2 [Source:ZFIN;Acc:ZDB-GENE-041210-70]	Ensembl	GO:0005249	voltage-gated potassium channel activity	molecular_function
ENSOMYG00000040483	kcnd2	potassium voltage-gated channel, Shal-related subfamily, member 2 [Source:ZFIN;Acc:ZDB-GENE-041210-70]	Ensembl	GO:0008076	voltage-gated potassium channel complex	cellular_component
ENSOMYG00000040483	kcnd2	potassium voltage-gated channel, Shal-related subfamily, member 2 [Source:ZFIN;Acc:ZDB-GENE-041210-70]	Ensembl	GO:0051260	protein homooligomerization	biological_process
ENSOMYG00000049236	ENSOMYG00000049236		Ensembl	GO:0003676	nucleic acid binding	molecular_function
ENSOMYG00000049236	ENSOMYG00000049236		Ensembl	GO:0003677	DNA binding	molecular_function
ENSOMYG00000049236	ENSOMYG00000049236		Ensembl	GO:0006313	DNA transposition	biological_process
ENSOMYG00000049236	ENSOMYG00000049236		Ensembl	GO:0015074	DNA integration	biological_process
ENSOMYG00000058535	SOCS2a2	suppressor of cytokine signaling 2 [Source:ZFIN;Acc:ZDB-GENE-041210-171]	Ensembl	GO:0005737	cytoplasm	cellular_component
ENSOMYG00000058535	SOCS2a2	suppressor of cytokine signaling 2 [Source:ZFIN;Acc:ZDB-GENE-041210-171]	Ensembl	GO:0035556	intracellular signal transduction	biological_process
ENSOMYG00000058535	SOCS2a2	suppressor of cytokine signaling 2 [Source:ZFIN;Acc:ZDB-GENE-041210-171]	Ensembl	GO:0001558	regulation of cell growth	biological_process
ENSOMYG00000058535	SOCS2a2	suppressor of cytokine signaling 2 [Source:ZFIN;Acc:ZDB-GENE-041210-171]	Ensembl	GO:0005159	insulin-like growth factor receptor binding	molecular_function
ENSOMYG00000058535	SOCS2a2	suppressor of cytokine signaling 2 [Source:ZFIN;Acc:ZDB-GENE-041210-171]	Ensembl	GO:0008269	JAK pathway signal transduction adaptor activity	molecular_function
ENSOMYG00000058535	SOCS2a2	suppressor of cytokine signaling 2 [Source:ZFIN;Acc:ZDB-GENE-041210-171]	Ensembl	GO:0046426	negative regulation of receptor signaling pathway via JAK-STAT	biological_process
ENSOMYG00000064525	ccdc136b	coiled-coil domain containing 136b [Source:ZFIN;Acc:ZDB-GENE-081104-244]	Ensembl
ENSOMYG00000068036	ENSOMYG00000068036		Ensembl	GO:0003676	nucleic acid binding	molecular_function
ENSOMYG00000068036	ENSOMYG00000068036		Ensembl	GO:0003677	DNA binding	molecular_function
ENSOMYG00000068036	ENSOMYG00000068036		Ensembl	GO:0006313	DNA transposition	biological_process
ENSOMYG00000068036	ENSOMYG00000068036		Ensembl	GO:0015074	DNA integration	biological_process
ENSOMYG00000074324	ENSOMYG00000074324		Ensembl	GO:0003676	nucleic acid binding	molecular_function
ENSOMYG00000074324	ENSOMYG00000074324		Ensembl	GO:0003677	DNA binding	molecular_function
ENSOMYG00000074324	ENSOMYG00000074324		Ensembl	GO:0006313	DNA transposition	biological_process
ENSOMYG00000074324	ENSOMYG00000074324		Ensembl	GO:0015074	DNA integration	biological_process

## Sheet: Chr23_QTL_GO-Term
Gene ID	Gene Symbole	Description	Source	Ontology ID	Ontology Term Name	Ontology Term Namespace
100136762	ikzf1	IKAROS family zinc finger 1 (Ikaros)	RefSeq	GO:0005634	nucleus	cellular_component
100136762	ikzf1	IKAROS family zinc finger 1 (Ikaros)	RefSeq	GO:0045892	negative regulation of DNA-templated transcription	biological_process
100136762	ikzf1	IKAROS family zinc finger 1 (Ikaros)	RefSeq	GO:0003677	DNA binding	molecular_function
100136762	ikzf1	IKAROS family zinc finger 1 (Ikaros)	RefSeq	GO:0003677	DNA binding	molecular_function
100136762	ikzf1	IKAROS family zinc finger 1 (Ikaros)	RefSeq	GO:0046872	metal ion binding	molecular_function
110502279	LOC110502279	homeobox protein EMX2	RefSeq	GO:0006355	regulation of DNA-templated transcription	biological_process
110502279	LOC110502279	homeobox protein EMX2	RefSeq	GO:0005634	nucleus	cellular_component
110502279	LOC110502279	homeobox protein EMX2	RefSeq	GO:0006357	regulation of transcription by RNA polymerase II	biological_process
110502279	LOC110502279	homeobox protein EMX2	RefSeq	GO:0003677	DNA binding	molecular_function
110502279	LOC110502279	homeobox protein EMX2	RefSeq	GO:0000981	DNA-binding transcription factor activity, RNA polymerase II-specific	molecular_function
110502281	LOC110502281	eukaryotic translation initiation factor 3 subunit A	RefSeq	GO:0005737	cytoplasm	cellular_component
110502281	LOC110502281	eukaryotic translation initiation factor 3 subunit A	RefSeq	GO:0005622	intracellular anatomical structure	cellular_component
110502281	LOC110502281	eukaryotic translation initiation factor 3 subunit A	RefSeq	GO:0003723	RNA binding	molecular_function
110502281	LOC110502281	eukaryotic translation initiation factor 3 subunit A	RefSeq	GO:0010467	gene expression	biological_process
110502281	LOC110502281	eukaryotic translation initiation factor 3 subunit A	RefSeq	GO:0006412	translation	biological_process
110502281	LOC110502281	eukaryotic translation initiation factor 3 subunit A	RefSeq	GO:0006413	translational initiation	biological_process
110502281	LOC110502281	eukaryotic translation initiation factor 3 subunit A	RefSeq	GO:0002183	cytoplasmic translational initiation	biological_process
110502281	LOC110502281	eukaryotic translation initiation factor 3 subunit A	RefSeq	GO:0002181	cytoplasmic translation	biological_process
110502281	LOC110502281	eukaryotic translation initiation factor 3 subunit A	RefSeq	GO:0001732	formation of cytoplasmic translation initiation complex	biological_process
110502281	LOC110502281	eukaryotic translation initiation factor 3 subunit A	RefSeq	GO:0003743	translation initiation factor activity	molecular_function
110502281	LOC110502281	eukaryotic translation initiation factor 3 subunit A	RefSeq	GO:0005852	eukaryotic translation initiation factor 3 complex	cellular_component
110502281	LOC110502281	eukaryotic translation initiation factor 3 subunit A	RefSeq	GO:0016282	eukaryotic 43S preinitiation complex	cellular_component
110502281	LOC110502281	eukaryotic translation initiation factor 3 subunit A	RefSeq	GO:0033290	eukaryotic 48S preinitiation complex	cellular_component
110502282	LOC110502282	DENN domain-containing protein 10	RefSeq	GO:0012505	endomembrane system	cellular_component
110502282	LOC110502282	DENN domain-containing protein 10	RefSeq	GO:0005768	endosome	cellular_component
110502282	LOC110502282	DENN domain-containing protein 10	RefSeq	GO:0005085	guanyl-nucleotide exchange factor activity	molecular_function
110502282	LOC110502282	DENN domain-containing protein 10	RefSeq	GO:0005770	late endosome	cellular_component
110502283	sfxn4	sideroflexin 4	RefSeq	GO:0006811	monoatomic ion transport	biological_process
110502283	sfxn4	sideroflexin 4	RefSeq	GO:0034220	monoatomic ion transmembrane transport	biological_process
110502283	sfxn4	sideroflexin 4	RefSeq	GO:0055085	transmembrane transport	biological_process
110502283	sfxn4	sideroflexin 4	RefSeq	GO:0015075	monoatomic ion transmembrane transporter activity	molecular_function
110502283	sfxn4	sideroflexin 4	RefSeq	GO:0005737	cytoplasm	cellular_component
110502283	sfxn4	sideroflexin 4	RefSeq	GO:0006865	amino acid transport	biological_process
110502283	sfxn4	sideroflexin 4	RefSeq	GO:0016020	membrane	cellular_component
110502283	sfxn4	sideroflexin 4	RefSeq	GO:0005739	mitochondrion	cellular_component
110502283	sfxn4	sideroflexin 4	RefSeq	GO:0045333	cellular respiration	biological_process
110502283	sfxn4	sideroflexin 4	RefSeq	GO:0030218	erythrocyte differentiation	biological_process
110502283	sfxn4	sideroflexin 4	RefSeq	GO:0034101	erythrocyte homeostasis	biological_process
110502284	LOC110502284	transmembrane 9 superfamily member 3	RefSeq	GO:0016020	membrane	cellular_component
110502286	LOC110502286	thioredoxin-dependent peroxide reductase, mitochondrial	RefSeq	GO:0016491	oxidoreductase activity	molecular_function
110502286	LOC110502286	thioredoxin-dependent peroxide reductase, mitochondrial	RefSeq	GO:0004601	peroxidase activity	molecular_function
110502286	LOC110502286	thioredoxin-dependent peroxide reductase, mitochondrial	RefSeq	GO:0016209	antioxidant activity	molecular_function
110502286	LOC110502286	thioredoxin-dependent peroxide reductase, mitochondrial	RefSeq	GO:0098869	cellular oxidant detoxification	biological_process
110502286	LOC110502286	thioredoxin-dependent peroxide reductase, mitochondrial	RefSeq	GO:0051920	peroxiredoxin activity	molecular_function
110502287	mocos	molybdenum cofactor sulfurase	RefSeq	GO:0003824	catalytic activity	molecular_function
110502287	mocos	molybdenum cofactor sulfurase	RefSeq	GO:0016740	transferase activity	molecular_function
110502287	mocos	molybdenum cofactor sulfurase	RefSeq	GO:0016829	lyase activity	molecular_function
110502287	mocos	molybdenum cofactor sulfurase	RefSeq	GO:0006777	Mo-molybdopterin cofactor biosynthetic process	biological_process
110502287	mocos	molybdenum cofactor sulfurase	RefSeq	GO:0008265	Mo-molybdopterin cofactor sulfurase activity	molecular_function
110502287	mocos	molybdenum cofactor sulfurase	RefSeq	GO:0030151	molybdenum ion binding	molecular_function
110502287	mocos	molybdenum cofactor sulfurase	RefSeq	GO:0030170	pyridoxal phosphate binding	molecular_function
110502287	mocos	molybdenum cofactor sulfurase	RefSeq	GO:0102867	molybdenum cofactor sulfurtransferase activity	molecular_function
110502288	LOC110502288	lysophosphatidylserine lipase ABHD12	RefSeq	GO:0016787	hydrolase activity	molecular_function
110502288	LOC110502288	lysophosphatidylserine lipase ABHD12	RefSeq	GO:0016020	membrane	cellular_component
110502289	LOC110502289	serum amyloid P-component	RefSeq	GO:0046872	metal ion binding	molecular_function
110502289	LOC110502289	serum amyloid P-component	RefSeq	GO:0005576	extracellular region	cellular_component
110502290	LOC110502290	poly(rC)-binding protein 3-like	RefSeq	GO:0003723	RNA binding	molecular_function
110502290	LOC110502290	poly(rC)-binding protein 3-like	RefSeq	GO:0003676	nucleic acid binding	molecular_function
110502291	LOC110502291	brorin-like	RefSeq	GO:0005515	protein binding	molecular_function
110502291	LOC110502291	brorin-like	RefSeq	GO:0005576	extracellular region	cellular_component
110502291	LOC110502291	brorin-like	RefSeq	GO:0045202	synapse	cellular_component
110502292	fignl1	fidgetin-like 1	RefSeq	GO:0000226	microtubule cytoskeleton organization	biological_process
110502292	fignl1	fidgetin-like 1	RefSeq	GO:0016887	ATP hydrolysis activity	molecular_function
110502292	fignl1	fidgetin-like 1	RefSeq	GO:0140657	ATP-dependent activity	molecular_function
110502292	fignl1	fidgetin-like 1	RefSeq	GO:0000166	nucleotide binding	molecular_function
110502292	fignl1	fidgetin-like 1	RefSeq	GO:0030674	protein-macromolecule adaptor activity	molecular_function
110502292	fignl1	fidgetin-like 1	RefSeq	GO:0005524	ATP binding	molecular_function
110502293	LOC110502293	uncharacterized LOC110502293	RefSeq
110502294	ttl	tubulin tyrosine ligase	RefSeq	GO:0016874	ligase activity	molecular_function
110502294	ttl	tubulin tyrosine ligase	RefSeq	GO:0036211	protein modification process	biological_process
110502296	LOC110502296	N-acetylneuraminic acid phosphatase	RefSeq	GO:0016787	hydrolase activity	molecular_function
110502297	LOC110502297	cytochrome P450 1B1	RefSeq	GO:0005737	cytoplasm	cellular_component
110502297	LOC110502297	cytochrome P450 1B1	RefSeq	GO:0016491	oxidoreductase activity	molecular_function
110502297	LOC110502297	cytochrome P450 1B1	RefSeq	GO:0043231	intracellular membrane-bounded organelle	cellular_component
110502297	LOC110502297	cytochrome P450 1B1	RefSeq	GO:0012505	endomembrane system	cellular_component
110502297	LOC110502297	cytochrome P450 1B1	RefSeq	GO:0016020	membrane	cellular_component
110502297	LOC110502297	cytochrome P450 1B1	RefSeq	GO:0016705	oxidoreductase activity, acting on paired donors, with incorporation or reduction of molecular oxygen	molecular_function
110502297	LOC110502297	cytochrome P450 1B1	RefSeq	GO:0004497	monooxygenase activity	molecular_function
110502297	LOC110502297	cytochrome P450 1B1	RefSeq	GO:0046872	metal ion binding	molecular_function
110502297	LOC110502297	cytochrome P450 1B1	RefSeq	GO:0005789	endoplasmic reticulum membrane	cellular_component
110502297	LOC110502297	cytochrome P450 1B1	RefSeq	GO:0098827	endoplasmic reticulum subcompartment	cellular_component
110502297	LOC110502297	cytochrome P450 1B1	RefSeq	GO:0005783	endoplasmic reticulum	cellular_component
110502297	LOC110502297	cytochrome P450 1B1	RefSeq	GO:0042175	nuclear outer membrane-endoplasmic reticulum membrane network	cellular_component
110502297	LOC110502297	cytochrome P450 1B1	RefSeq	GO:0008202	steroid metabolic process	biological_process
110502297	LOC110502297	cytochrome P450 1B1	RefSeq	GO:0016712	oxidoreductase activity, acting on paired donors, with incorporation or reduction of molecular oxygen, reduced flavin or flavoprotein as one donor, and incorporation of one atom of oxygen	molecular_function
110502297	LOC110502297	cytochrome P450 1B1	RefSeq	GO:0005506	iron ion binding	molecular_function
110502297	LOC110502297	cytochrome P450 1B1	RefSeq	GO:0071466	cellular response to xenobiotic stimulus	biological_process
110502297	LOC110502297	cytochrome P450 1B1	RefSeq	GO:0006805	xenobiotic metabolic process	biological_process
110502297	LOC110502297	cytochrome P450 1B1	RefSeq	GO:0020037	heme binding	molecular_function
110502297	LOC110502297	cytochrome P450 1B1	RefSeq	GO:0042572	retinol metabolic process	biological_process
110502297	LOC110502297	cytochrome P450 1B1	RefSeq	GO:0070330	aromatase activity	molecular_function
110502298	LOC110502298	regulator of microtubule dynamics protein 2	RefSeq	GO:0016020	membrane	cellular_component
110502298	LOC110502298	regulator of microtubule dynamics protein 2	RefSeq	GO:0005515	protein binding	molecular_function
110502299	cdc42ep3	CDC42 effector protein (Rho GTPase binding) 3	RefSeq	GO:0012505	endomembrane system	cellular_component
110502300	LOC110502300	opsin-3	RefSeq	GO:0051716	cellular response to stimulus	biological_process
110502300	LOC110502300	opsin-3	RefSeq	GO:0050896	response to stimulus	biological_process
110502300	LOC110502300	opsin-3	RefSeq	GO:0023052	signaling	biological_process
110502300	LOC110502300	opsin-3	RefSeq	GO:0007165	signal transduction	biological_process
110502300	LOC110502300	opsin-3	RefSeq	GO:0007154	cell communication	biological_process
110502300	LOC110502300	opsin-3	RefSeq	GO:0016020	membrane	cellular_component
110502300	LOC110502300	opsin-3	RefSeq	GO:0007186	G protein-coupled receptor signaling pathway	biological_process
110502300	LOC110502300	opsin-3	RefSeq	GO:0004930	G protein-coupled receptor activity	molecular_function
110502300	LOC110502300	opsin-3	RefSeq	GO:0007601	visual perception	biological_process
110502300	LOC110502300	opsin-3	RefSeq	GO:0007602	phototransduction	biological_process
110502300	LOC110502300	opsin-3	RefSeq	GO:0009881	photoreceptor activity	molecular_function
110502300	LOC110502300	opsin-3	RefSeq	GO:0016021
110502301	LOC110502301	insulin-degrading enzyme	RefSeq	GO:0016787	hydrolase activity	molecular_function
110502301	LOC110502301	insulin-degrading enzyme	RefSeq	GO:0008233	peptidase activity	molecular_function
110502301	LOC110502301	insulin-degrading enzyme	RefSeq	GO:0046872	metal ion binding	molecular_function
110502301	LOC110502301	insulin-degrading enzyme	RefSeq	GO:0006508	proteolysis	biological_process
110502301	LOC110502301	insulin-degrading enzyme	RefSeq	GO:0008237	metallopeptidase activity	molecular_function
110502301	LOC110502301	insulin-degrading enzyme	RefSeq	GO:0004222	metalloendopeptidase activity	molecular_function
110502303	LOC110502303	kynurenine 3-monooxygenase	RefSeq	GO:0005737	cytoplasm	cellular_component
110502303	LOC110502303	kynurenine 3-monooxygenase	RefSeq	GO:0016491	oxidoreductase activity	molecular_function
110502303	LOC110502303	kynurenine 3-monooxygenase	RefSeq	GO:0016020	membrane	cellular_component
110502303	LOC110502303	kynurenine 3-monooxygenase	RefSeq	GO:0004497	monooxygenase activity	molecular_function
110502303	LOC110502303	kynurenine 3-monooxygenase	RefSeq	GO:0005739	mitochondrion	cellular_component
110502303	LOC110502303	kynurenine 3-monooxygenase	RefSeq	GO:0005740	mitochondrial envelope	cellular_component
110502303	LOC110502303	kynurenine 3-monooxygenase	RefSeq	GO:0031966	mitochondrial membrane	cellular_component
110502303	LOC110502303	kynurenine 3-monooxygenase	RefSeq	GO:0005741	mitochondrial outer membrane	cellular_component
110502303	LOC110502303	kynurenine 3-monooxygenase	RefSeq	GO:0004502	kynurenine 3-monooxygenase activity	molecular_function
110502303	LOC110502303	kynurenine 3-monooxygenase	RefSeq	GO:0006569	tryptophan catabolic process	biological_process
110502303	LOC110502303	kynurenine 3-monooxygenase	RefSeq	GO:0019363	pyridine nucleotide biosynthetic process	biological_process
110502303	LOC110502303	kynurenine 3-monooxygenase	RefSeq	GO:0019805	quinolinate biosynthetic process	biological_process
110502303	LOC110502303	kynurenine 3-monooxygenase	RefSeq	GO:0009435	NAD biosynthetic process	biological_process
110502303	LOC110502303	kynurenine 3-monooxygenase	RefSeq	GO:0043420	anthranilate metabolic process	biological_process
110502303	LOC110502303	kynurenine 3-monooxygenase	RefSeq	GO:0034354	'de novo' NAD biosynthetic process from tryptophan	biological_process
110502303	LOC110502303	kynurenine 3-monooxygenase	RefSeq	GO:0050660	flavin adenine dinucleotide binding	molecular_function
110502303	LOC110502303	kynurenine 3-monooxygenase	RefSeq	GO:0071949	FAD binding	molecular_function
110502304	cpeb3	cytoplasmic polyadenylation element binding protein 3	RefSeq	GO:0003723	RNA binding	molecular_function
110502304	cpeb3	cytoplasmic polyadenylation element binding protein 3	RefSeq	GO:0003676	nucleic acid binding	molecular_function
110502304	cpeb3	cytoplasmic polyadenylation element binding protein 3	RefSeq	GO:0006417	regulation of translation	biological_process
110502304	cpeb3	cytoplasmic polyadenylation element binding protein 3	RefSeq	GO:0045182	translation regulator activity	molecular_function
110502304	cpeb3	cytoplasmic polyadenylation element binding protein 3	RefSeq	GO:0003730	mRNA 3'-UTR binding	molecular_function
110502305	LOC110502305	E3 ubiquitin-protein ligase MARCHF5	RefSeq	GO:0016020	membrane	cellular_component
110502305	LOC110502305	E3 ubiquitin-protein ligase MARCHF5	RefSeq	GO:0008270	zinc ion binding	molecular_function
110502306	LOC110502306	TATA-binding protein-associated factor 172	RefSeq	GO:0016887	ATP hydrolysis activity	molecular_function
110502306	LOC110502306	TATA-binding protein-associated factor 172	RefSeq	GO:0140657	ATP-dependent activity	molecular_function
110502306	LOC110502306	TATA-binding protein-associated factor 172	RefSeq	GO:0005515	protein binding	molecular_function
110502306	LOC110502306	TATA-binding protein-associated factor 172	RefSeq	GO:0003677	DNA binding	molecular_function
110502306	LOC110502306	TATA-binding protein-associated factor 172	RefSeq	GO:0006338	chromatin remodeling	biological_process
110502306	LOC110502306	TATA-binding protein-associated factor 172	RefSeq	GO:0005524	ATP binding	molecular_function
110502306	LOC110502306	TATA-binding protein-associated factor 172	RefSeq	GO:0017025	TBP-class protein binding	molecular_function
110502306	LOC110502306	TATA-binding protein-associated factor 172	RefSeq	GO:0140658	ATP-dependent chromatin remodeler activity	molecular_function
110502307	LOC110502307	zinc finger protein 518A	RefSeq
110502308	LOC110502308	B-cell linker protein	RefSeq
110503049	spata48	spermatogenesis associated 48	RefSeq
110503051	LOC110503051	uncharacterized LOC110503051	RefSeq
118943841	LOC118943841	uncharacterized LOC118943841	RefSeq
ENSOMYG00000044204	emx2	empty spiracles homeobox 2 [Source:ZFIN;Acc:ZDB-GENE-990415-54]	Ensembl	GO:0006355	regulation of DNA-templated transcription	biological_process
ENSOMYG00000044204	emx2	empty spiracles homeobox 2 [Source:ZFIN;Acc:ZDB-GENE-990415-54]	Ensembl	GO:0003677	DNA binding	molecular_function
ENSOMYG00000044204	emx2	empty spiracles homeobox 2 [Source:ZFIN;Acc:ZDB-GENE-990415-54]	Ensembl	GO:0000981	DNA-binding transcription factor activity, RNA polymerase II-specific	molecular_function
ENSOMYG00000044248	eif3s10	eukaryotic translation initiation factor 3, subunit 10 (theta) [Source:NCBI gene;Acc:327515]	Ensembl	GO:0005852	eukaryotic translation initiation factor 3 complex	cellular_component
ENSOMYG00000044767	dennd10	DENN domain containing 10 [Source:NCBI gene;Acc:556203]	Ensembl
ENSOMYG00000044778	sfxn4	sideroflexin 4 [Source:NCBI gene;Acc:556121]	Ensembl	GO:0006811	monoatomic ion transport	biological_process
ENSOMYG00000044778	sfxn4	sideroflexin 4 [Source:NCBI gene;Acc:556121]	Ensembl	GO:0034220	monoatomic ion transmembrane transport	biological_process
ENSOMYG00000044778	sfxn4	sideroflexin 4 [Source:NCBI gene;Acc:556121]	Ensembl	GO:0055085	transmembrane transport	biological_process
ENSOMYG00000044778	sfxn4	sideroflexin 4 [Source:NCBI gene;Acc:556121]	Ensembl	GO:0015075	monoatomic ion transmembrane transporter activity	molecular_function
ENSOMYG00000044778	sfxn4	sideroflexin 4 [Source:NCBI gene;Acc:556121]	Ensembl	GO:0006865	amino acid transport	biological_process
ENSOMYG00000044778	sfxn4	sideroflexin 4 [Source:NCBI gene;Acc:556121]	Ensembl	GO:0016020	membrane	cellular_component
ENSOMYG00000044778	sfxn4	sideroflexin 4 [Source:NCBI gene;Acc:556121]	Ensembl	GO:0005739	mitochondrion	cellular_component
ENSOMYG00000044778	sfxn4	sideroflexin 4 [Source:NCBI gene;Acc:556121]	Ensembl	GO:0045333	cellular respiration	biological_process
ENSOMYG00000044778	sfxn4	sideroflexin 4 [Source:NCBI gene;Acc:556121]	Ensembl	GO:0030218	erythrocyte differentiation	biological_process
ENSOMYG00000044795	prdx3	peroxiredoxin 3 [Source:ZFIN;Acc:ZDB-GENE-030826-18]	Ensembl	GO:0016491	oxidoreductase activity	molecular_function
ENSOMYG00000044795	prdx3	peroxiredoxin 3 [Source:ZFIN;Acc:ZDB-GENE-030826-18]	Ensembl	GO:0016209	antioxidant activity	molecular_function
ENSOMYG00000044795	prdx3	peroxiredoxin 3 [Source:ZFIN;Acc:ZDB-GENE-030826-18]	Ensembl	GO:0051920	peroxiredoxin activity	molecular_function
ENSOMYG00000044819	tm9sf3	transmembrane 9 superfamily member 3 [Source:ZFIN;Acc:ZDB-GENE-040426-2714]	Ensembl	GO:0016020	membrane	cellular_component
ENSOMYG00000044819	tm9sf3	transmembrane 9 superfamily member 3 [Source:ZFIN;Acc:ZDB-GENE-040426-2714]	Ensembl	GO:0016021
ENSOMYG00000044912	ENSOMYG00000044912		Ensembl	GO:0046872	metal ion binding	molecular_function
ENSOMYG00000044912	ENSOMYG00000044912		Ensembl	GO:0005576	extracellular region	cellular_component
ENSOMYG00000044924	ENSOMYG00000044924		Ensembl	GO:0003824	catalytic activity	molecular_function
ENSOMYG00000044924	ENSOMYG00000044924		Ensembl	GO:0006777	Mo-molybdopterin cofactor biosynthetic process	biological_process
ENSOMYG00000044924	ENSOMYG00000044924		Ensembl	GO:0008265	Mo-molybdopterin cofactor sulfurase activity	molecular_function
ENSOMYG00000044924	ENSOMYG00000044924		Ensembl	GO:0030151	molybdenum ion binding	molecular_function
ENSOMYG00000044924	ENSOMYG00000044924		Ensembl	GO:0030170	pyridoxal phosphate binding	molecular_function
ENSOMYG00000044960	zgc:110045	zgc:110045 [Source:ZFIN;Acc:ZDB-GENE-050706-149]	Ensembl	GO:0003723	RNA binding	molecular_function
ENSOMYG00000044960	zgc:110045	zgc:110045 [Source:ZFIN;Acc:ZDB-GENE-050706-149]	Ensembl	GO:0003676	nucleic acid binding	molecular_function
ENSOMYG00000044970	vwc2	von Willebrand factor C domain containing 2 [Source:ZFIN;Acc:ZDB-GENE-090313-315]	Ensembl	GO:0005515	protein binding	molecular_function
ENSOMYG00000044982	ENSOMYG00000044982		Ensembl
ENSOMYG00000044996	ikzf1	IKAROS family zinc finger 1 (Ikaros) [Source:ZFIN;Acc:ZDB-GENE-980526-304]	Ensembl	GO:0005634	nucleus	cellular_component
ENSOMYG00000044996	ikzf1	IKAROS family zinc finger 1 (Ikaros) [Source:ZFIN;Acc:ZDB-GENE-980526-304]	Ensembl	GO:0045892	negative regulation of DNA-templated transcription	biological_process
ENSOMYG00000044996	ikzf1	IKAROS family zinc finger 1 (Ikaros) [Source:ZFIN;Acc:ZDB-GENE-980526-304]	Ensembl	GO:0003677	DNA binding	molecular_function
ENSOMYG00000044996	ikzf1	IKAROS family zinc finger 1 (Ikaros) [Source:ZFIN;Acc:ZDB-GENE-980526-304]	Ensembl	GO:0046872	metal ion binding	molecular_function
ENSOMYG00000045107	fignl1	fidgetin-like 1 [Source:ZFIN;Acc:ZDB-GENE-030131-1862]	Ensembl	GO:0000226	microtubule cytoskeleton organization	biological_process
ENSOMYG00000045107	fignl1	fidgetin-like 1 [Source:ZFIN;Acc:ZDB-GENE-030131-1862]	Ensembl	GO:0016887	ATP hydrolysis activity	molecular_function
ENSOMYG00000045107	fignl1	fidgetin-like 1 [Source:ZFIN;Acc:ZDB-GENE-030131-1862]	Ensembl	GO:0030674	protein-macromolecule adaptor activity	molecular_function
ENSOMYG00000045107	fignl1	fidgetin-like 1 [Source:ZFIN;Acc:ZDB-GENE-030131-1862]	Ensembl	GO:0005524	ATP binding	molecular_function
ENSOMYG00000045112	ttl	tubulin tyrosine ligase [Source:ZFIN;Acc:ZDB-GENE-060929-608]	Ensembl	GO:0036211	protein modification process	biological_process
ENSOMYG00000045123	cyp1b1	cytochrome P450, family 1, subfamily B, polypeptide 1 [Source:ZFIN;Acc:ZDB-GENE-030902-1]	Ensembl	GO:0016705	oxidoreductase activity, acting on paired donors, with incorporation or reduction of molecular oxygen	molecular_function
ENSOMYG00000045123	cyp1b1	cytochrome P450, family 1, subfamily B, polypeptide 1 [Source:ZFIN;Acc:ZDB-GENE-030902-1]	Ensembl	GO:0004497	monooxygenase activity	molecular_function
ENSOMYG00000045123	cyp1b1	cytochrome P450, family 1, subfamily B, polypeptide 1 [Source:ZFIN;Acc:ZDB-GENE-030902-1]	Ensembl	GO:0008202	steroid metabolic process	biological_process
ENSOMYG00000045123	cyp1b1	cytochrome P450, family 1, subfamily B, polypeptide 1 [Source:ZFIN;Acc:ZDB-GENE-030902-1]	Ensembl	GO:0016712	oxidoreductase activity, acting on paired donors, with incorporation or reduction of molecular oxygen, reduced flavin or flavoprotein as one donor, and incorporation of one atom of oxygen	molecular_function
ENSOMYG00000045123	cyp1b1	cytochrome P450, family 1, subfamily B, polypeptide 1 [Source:ZFIN;Acc:ZDB-GENE-030902-1]	Ensembl	GO:0005506	iron ion binding	molecular_function
ENSOMYG00000045123	cyp1b1	cytochrome P450, family 1, subfamily B, polypeptide 1 [Source:ZFIN;Acc:ZDB-GENE-030902-1]	Ensembl	GO:0006805	xenobiotic metabolic process	biological_process
ENSOMYG00000045123	cyp1b1	cytochrome P450, family 1, subfamily B, polypeptide 1 [Source:ZFIN;Acc:ZDB-GENE-030902-1]	Ensembl	GO:0020037	heme binding	molecular_function
ENSOMYG00000045123	cyp1b1	cytochrome P450, family 1, subfamily B, polypeptide 1 [Source:ZFIN;Acc:ZDB-GENE-030902-1]	Ensembl	GO:0042572	retinol metabolic process	biological_process
ENSOMYG00000045126	rmdn2	regulator of microtubule dynamics 2 [Source:ZFIN;Acc:ZDB-GENE-111223-1]	Ensembl	GO:0005515	protein binding	molecular_function
ENSOMYG00000045132	cdc42ep3	CDC42 effector protein (Rho GTPase binding) 3 [Source:ZFIN;Acc:ZDB-GENE-040912-89]	Ensembl
ENSOMYG00000045133	opn3	opsin 3 [Source:ZFIN;Acc:ZDB-GENE-080227-16]	Ensembl	GO:0050896	response to stimulus	biological_process
ENSOMYG00000045133	opn3	opsin 3 [Source:ZFIN;Acc:ZDB-GENE-080227-16]	Ensembl	GO:0007165	signal transduction	biological_process
ENSOMYG00000045133	opn3	opsin 3 [Source:ZFIN;Acc:ZDB-GENE-080227-16]	Ensembl	GO:0016020	membrane	cellular_component
ENSOMYG00000045133	opn3	opsin 3 [Source:ZFIN;Acc:ZDB-GENE-080227-16]	Ensembl	GO:0007186	G protein-coupled receptor signaling pathway	biological_process
ENSOMYG00000045133	opn3	opsin 3 [Source:ZFIN;Acc:ZDB-GENE-080227-16]	Ensembl	GO:0004930	G protein-coupled receptor activity	molecular_function
ENSOMYG00000045133	opn3	opsin 3 [Source:ZFIN;Acc:ZDB-GENE-080227-16]	Ensembl	GO:0007601	visual perception	biological_process
ENSOMYG00000045133	opn3	opsin 3 [Source:ZFIN;Acc:ZDB-GENE-080227-16]	Ensembl	GO:0007602	phototransduction	biological_process
ENSOMYG00000045133	opn3	opsin 3 [Source:ZFIN;Acc:ZDB-GENE-080227-16]	Ensembl	GO:0009881	photoreceptor activity	molecular_function
ENSOMYG00000045133	opn3	opsin 3 [Source:ZFIN;Acc:ZDB-GENE-080227-16]	Ensembl	GO:0016021
ENSOMYG00000045143	kmo	kynurenine 3-monooxygenase [Source:NCBI gene;Acc:368242]	Ensembl	GO:0004502	kynurenine 3-monooxygenase activity	molecular_function
ENSOMYG00000045143	kmo	kynurenine 3-monooxygenase [Source:NCBI gene;Acc:368242]	Ensembl	GO:0006569	tryptophan catabolic process	biological_process
ENSOMYG00000045143	kmo	kynurenine 3-monooxygenase [Source:NCBI gene;Acc:368242]	Ensembl	GO:0019805	quinolinate biosynthetic process	biological_process
ENSOMYG00000045143	kmo	kynurenine 3-monooxygenase [Source:NCBI gene;Acc:368242]	Ensembl	GO:0071949	FAD binding	molecular_function
ENSOMYG00000045287	ide	insulin-degrading enzyme [Source:ZFIN;Acc:ZDB-GENE-070410-85]	Ensembl	GO:0046872	metal ion binding	molecular_function
ENSOMYG00000045287	ide	insulin-degrading enzyme [Source:ZFIN;Acc:ZDB-GENE-070410-85]	Ensembl	GO:0006508	proteolysis	biological_process
ENSOMYG00000045287	ide	insulin-degrading enzyme [Source:ZFIN;Acc:ZDB-GENE-070410-85]	Ensembl	GO:0004222	metalloendopeptidase activity	molecular_function
ENSOMYG00000046225	march5	membrane-associated ring finger (C3HC4) 5 [Source:ZFIN;Acc:ZDB-GENE-070424-47]	Ensembl	GO:0008270	zinc ion binding	molecular_function
ENSOMYG00000046254	cpeb3	cytoplasmic polyadenylation element binding protein 3 [Source:ZFIN;Acc:ZDB-GENE-090312-68]	Ensembl	GO:0003723	RNA binding	molecular_function
ENSOMYG00000046254	cpeb3	cytoplasmic polyadenylation element binding protein 3 [Source:ZFIN;Acc:ZDB-GENE-090312-68]	Ensembl	GO:0003676	nucleic acid binding	molecular_function
ENSOMYG00000046254	cpeb3	cytoplasmic polyadenylation element binding protein 3 [Source:ZFIN;Acc:ZDB-GENE-090312-68]	Ensembl	GO:0006417	regulation of translation	biological_process
ENSOMYG00000046254	cpeb3	cytoplasmic polyadenylation element binding protein 3 [Source:ZFIN;Acc:ZDB-GENE-090312-68]	Ensembl	GO:0045182	translation regulator activity	molecular_function
ENSOMYG00000046254	cpeb3	cytoplasmic polyadenylation element binding protein 3 [Source:ZFIN;Acc:ZDB-GENE-090312-68]	Ensembl	GO:0003730	mRNA 3'-UTR binding	molecular_function
ENSOMYG00000046322	btaf1	BTAF1 RNA polymerase II, B-TFIID transcription factor-associated [Source:ZFIN;Acc:ZDB-GENE-021025-1]	Ensembl	GO:0016887	ATP hydrolysis activity	molecular_function
ENSOMYG00000046322	btaf1	BTAF1 RNA polymerase II, B-TFIID transcription factor-associated [Source:ZFIN;Acc:ZDB-GENE-021025-1]	Ensembl	GO:0005515	protein binding	molecular_function
ENSOMYG00000046322	btaf1	BTAF1 RNA polymerase II, B-TFIID transcription factor-associated [Source:ZFIN;Acc:ZDB-GENE-021025-1]	Ensembl	GO:0003677	DNA binding	molecular_function
ENSOMYG00000046322	btaf1	BTAF1 RNA polymerase II, B-TFIID transcription factor-associated [Source:ZFIN;Acc:ZDB-GENE-021025-1]	Ensembl	GO:0005524	ATP binding	molecular_function
ENSOMYG00000046322	btaf1	BTAF1 RNA polymerase II, B-TFIID transcription factor-associated [Source:ZFIN;Acc:ZDB-GENE-021025-1]	Ensembl	GO:0017025	TBP-class protein binding	molecular_function
ENSOMYG00000046322	btaf1	BTAF1 RNA polymerase II, B-TFIID transcription factor-associated [Source:ZFIN;Acc:ZDB-GENE-021025-1]	Ensembl	GO:0140658	ATP-dependent chromatin remodeler activity	molecular_function
ENSOMYG00000046390	ENSOMYG00000046390		Ensembl
ENSOMYG00000046395	ENSOMYG00000046395		Ensembl
ENSOMYG00000055349	ENSOMYG00000055349		Ensembl	GO:0003676	nucleic acid binding	molecular_function
ENSOMYG00000055349	ENSOMYG00000055349		Ensembl	GO:0015074	DNA integration	biological_process
ENSOMYG00000055482	ENSOMYG00000055482		Ensembl	GO:0003676	nucleic acid binding	molecular_function
ENSOMYG00000055482	ENSOMYG00000055482		Ensembl	GO:0003677	DNA binding	molecular_function
ENSOMYG00000055482	ENSOMYG00000055482		Ensembl	GO:0006313	DNA transposition	biological_process
ENSOMYG00000055482	ENSOMYG00000055482		Ensembl	GO:0015074	DNA integration	biological_process
ENSOMYG00000065832	ENSOMYG00000065832		Ensembl	GO:0003676	nucleic acid binding	molecular_function
ENSOMYG00000065832	ENSOMYG00000065832		Ensembl	GO:0003677	DNA binding	molecular_function
ENSOMYG00000065832	ENSOMYG00000065832		Ensembl	GO:0006313	DNA transposition	biological_process
ENSOMYG00000065832	ENSOMYG00000065832		Ensembl	GO:0015074	DNA integration	biological_process
ENSOMYG00000070145	ENSOMYG00000070145		Ensembl
ENSOMYG00000073036	ENSOMYG00000073036		Ensembl	GO:0003676	nucleic acid binding	molecular_function
ENSOMYG00000073036	ENSOMYG00000073036		Ensembl	GO:0003677	DNA binding	molecular_function
ENSOMYG00000073036	ENSOMYG00000073036		Ensembl	GO:0006313	DNA transposition	biological_process
ENSOMYG00000073036	ENSOMYG00000073036		Ensembl	GO:0015074	DNA integration	biological_process
ENSOMYG00000077849	nanp	N-acetylneuraminic acid phosphatase [Source:ZFIN;Acc:ZDB-GENE-050522-94]	Ensembl	GO:0016787	hydrolase activity	molecular_function

## Sheet: Chr29-Y_QTL_GO-Term
Gene ID	Gene Symbole	Description	Source	Ontology ID	Ontology Term Name	Ontology Term Namespace
101268975	sdy	sexually dimorphic on the Y chromosome	RefSeq	GO:0006355	regulation of DNA-templated transcription	biological_process
101268975	sdy	sexually dimorphic on the Y chromosome	RefSeq	GO:0005634	nucleus	cellular_component
101268975	sdy	sexually dimorphic on the Y chromosome	RefSeq	GO:0005515	protein binding	molecular_function
101268975	sdy	sexually dimorphic on the Y chromosome	RefSeq	GO:0000976	transcription cis-regulatory region binding	molecular_function
101268975	sdy	sexually dimorphic on the Y chromosome	RefSeq	GO:0003700	DNA-binding transcription factor activity	molecular_function
101268975	sdy	sexually dimorphic on the Y chromosome	RefSeq	GO:0003700	DNA-binding transcription factor activity	molecular_function
110509308	LOC110509308	neuropeptide FF receptor 2-like	RefSeq	GO:0051716	cellular response to stimulus	biological_process
110509308	LOC110509308	neuropeptide FF receptor 2-like	RefSeq	GO:0023052	signaling	biological_process
110509308	LOC110509308	neuropeptide FF receptor 2-like	RefSeq	GO:0007165	signal transduction	biological_process
110509308	LOC110509308	neuropeptide FF receptor 2-like	RefSeq	GO:0007154	cell communication	biological_process
110509308	LOC110509308	neuropeptide FF receptor 2-like	RefSeq	GO:0071944	cell periphery	cellular_component
110509308	LOC110509308	neuropeptide FF receptor 2-like	RefSeq	GO:0016020	membrane	cellular_component
110509308	LOC110509308	neuropeptide FF receptor 2-like	RefSeq	GO:0005886	plasma membrane	cellular_component
110509308	LOC110509308	neuropeptide FF receptor 2-like	RefSeq	GO:0007186	G protein-coupled receptor signaling pathway	biological_process
110509308	LOC110509308	neuropeptide FF receptor 2-like	RefSeq	GO:0004930	G protein-coupled receptor activity	molecular_function
110509308	LOC110509308	neuropeptide FF receptor 2-like	RefSeq	GO:0007218	neuropeptide signaling pathway	biological_process
110509308	LOC110509308	neuropeptide FF receptor 2-like	RefSeq	GO:0008188	neuropeptide receptor activity	molecular_function
110509308	LOC110509308	neuropeptide FF receptor 2-like	RefSeq	GO:0043408	regulation of MAPK cascade	biological_process
110509308	LOC110509308	neuropeptide FF receptor 2-like	RefSeq	GO:0045761	regulation of adenylate cyclase activity	biological_process
110509308	LOC110509308	neuropeptide FF receptor 2-like	RefSeq	GO:0031628	opioid receptor binding	molecular_function
110509308	LOC110509308	neuropeptide FF receptor 2-like	RefSeq	GO:2000479	regulation of cAMP-dependent protein kinase activity	biological_process
110509308	LOC110509308	neuropeptide FF receptor 2-like	RefSeq	GO:0016021
110509560	LOC110509560	alpha-2,8-sialyltransferase 8E	RefSeq	GO:0016757	glycosyltransferase activity	molecular_function
110509560	LOC110509560	alpha-2,8-sialyltransferase 8E	RefSeq	GO:0005737	cytoplasm	cellular_component
110509560	LOC110509560	alpha-2,8-sialyltransferase 8E	RefSeq	GO:0009101	glycoprotein biosynthetic process	biological_process
110509560	LOC110509560	alpha-2,8-sialyltransferase 8E	RefSeq	GO:0012505	endomembrane system	cellular_component
110509560	LOC110509560	alpha-2,8-sialyltransferase 8E	RefSeq	GO:0016020	membrane	cellular_component
110509560	LOC110509560	alpha-2,8-sialyltransferase 8E	RefSeq	GO:0005794	Golgi apparatus	cellular_component
110509560	LOC110509560	alpha-2,8-sialyltransferase 8E	RefSeq	GO:0008373	sialyltransferase activity	molecular_function
110509560	LOC110509560	alpha-2,8-sialyltransferase 8E	RefSeq	GO:0006486	protein glycosylation	biological_process
110509561	LOC110509561	E3 ubiquitin-protein ligase RNF165	RefSeq	GO:0046872	metal ion binding	molecular_function
110509561	LOC110509561	E3 ubiquitin-protein ligase RNF165	RefSeq	GO:0008270	zinc ion binding	molecular_function
110509561	LOC110509561	E3 ubiquitin-protein ligase RNF165	RefSeq	GO:0061630	ubiquitin protein ligase activity	molecular_function
110509562	LOC110509562	uncharacterized protein C18orf25 homolog	RefSeq
110509564	LOC110509564	protein huluwa	RefSeq	GO:0016020	membrane	cellular_component
110509565	LOC110509565	uncharacterized LOC110509565	RefSeq
110509566	LOC110509566	dnaJ homolog subfamily B member 5-like	RefSeq	GO:0006457	protein folding	biological_process
110509566	LOC110509566	dnaJ homolog subfamily B member 5-like	RefSeq	GO:0051082	unfolded protein binding	molecular_function
110509567	LOC110509567	probable global transcription activator SNF2L2	RefSeq	GO:0016887	ATP hydrolysis activity	molecular_function
110509567	LOC110509567	probable global transcription activator SNF2L2	RefSeq	GO:0140657	ATP-dependent activity	molecular_function
110509567	LOC110509567	probable global transcription activator SNF2L2	RefSeq	GO:0005634	nucleus	cellular_component
110509567	LOC110509567	probable global transcription activator SNF2L2	RefSeq	GO:0005515	protein binding	molecular_function
110509567	LOC110509567	probable global transcription activator SNF2L2	RefSeq	GO:0006338	chromatin remodeling	biological_process
110509567	LOC110509567	probable global transcription activator SNF2L2	RefSeq	GO:0016514	SWI/SNF complex	cellular_component
110509567	LOC110509567	probable global transcription activator SNF2L2	RefSeq	GO:0016586	RSC-type complex	cellular_component
118936374	LOC118936374	lipoxygenase homology domain-containing protein 1-like	RefSeq
118945279	LOC118945279	uncharacterized LOC118945279	RefSeq
118945315	LOC118945315	uncharacterized LOC118945315	RefSeq
118945462	LOC118945462	U2 spliceosomal RNA	RefSeq
118945464	LOC118945464	U2 spliceosomal RNA	RefSeq
118945465	LOC118945465	U2 spliceosomal RNA	RefSeq
118945466	LOC118945466	U2 spliceosomal RNA	RefSeq
118945467	LOC118945467	U2 spliceosomal RNA	RefSeq
118945468	LOC118945468	U2 spliceosomal RNA	RefSeq
118945470	LOC118945470	U2 spliceosomal RNA	RefSeq
118945471	LOC118945471	U2 spliceosomal RNA	RefSeq
118945472	LOC118945472	U2 spliceosomal RNA	RefSeq
118945473	LOC118945473	U2 spliceosomal RNA	RefSeq
118945474	LOC118945474	U2 spliceosomal RNA	RefSeq
118945476	LOC118945476	U2 spliceosomal RNA	RefSeq
118945477	LOC118945477	U2 spliceosomal RNA	RefSeq
118945478	LOC118945478	U2 spliceosomal RNA	RefSeq
118945479	LOC118945479	U2 spliceosomal RNA	RefSeq
118945480	LOC118945480	U2 spliceosomal RNA	RefSeq
118945481	LOC118945481	U2 spliceosomal RNA	RefSeq
118945482	LOC118945482	U2 spliceosomal RNA	RefSeq
118945483	LOC118945483	U2 spliceosomal RNA	RefSeq
118945484	LOC118945484	U2 spliceosomal RNA	RefSeq
118945485	LOC118945485	U2 spliceosomal RNA	RefSeq
118945487	LOC118945487	U2 spliceosomal RNA	RefSeq
118945488	LOC118945488	U2 spliceosomal RNA	RefSeq
118945489	LOC118945489	U2 spliceosomal RNA	RefSeq
118945490	LOC118945490	U2 spliceosomal RNA	RefSeq
118945491	LOC118945491	U2 spliceosomal RNA	RefSeq
118945492	LOC118945492	U2 spliceosomal RNA	RefSeq
118945493	LOC118945493	U2 spliceosomal RNA	RefSeq
118945494	LOC118945494	U2 spliceosomal RNA	RefSeq
118945495	LOC118945495	U2 spliceosomal RNA	RefSeq
118945496	LOC118945496	U2 spliceosomal RNA	RefSeq
118945498	LOC118945498	U2 spliceosomal RNA	RefSeq
118945499	LOC118945499	U2 spliceosomal RNA	RefSeq
118945500	LOC118945500	U2 spliceosomal RNA	RefSeq
118945501	LOC118945501	U2 spliceosomal RNA	RefSeq
118945502	LOC118945502	U2 spliceosomal RNA	RefSeq
118945503	LOC118945503	U2 spliceosomal RNA	RefSeq
118945504	LOC118945504	U2 spliceosomal RNA	RefSeq
118945505	LOC118945505	U2 spliceosomal RNA	RefSeq
118945506	LOC118945506	U2 spliceosomal RNA	RefSeq
118945507	LOC118945507	U2 spliceosomal RNA	RefSeq
118945509	LOC118945509	U2 spliceosomal RNA	RefSeq
118945510	LOC118945510	U2 spliceosomal RNA	RefSeq
118945511	LOC118945511	U2 spliceosomal RNA	RefSeq
118945512	LOC118945512	U2 spliceosomal RNA	RefSeq
118945513	LOC118945513	U2 spliceosomal RNA	RefSeq
118945514	LOC118945514	U2 spliceosomal RNA	RefSeq
118945515	LOC118945515	U2 spliceosomal RNA	RefSeq
118945516	LOC118945516	U2 spliceosomal RNA	RefSeq
118945517	LOC118945517	U2 spliceosomal RNA	RefSeq
118945518	LOC118945518	U2 spliceosomal RNA	RefSeq
118945520	LOC118945520	U2 spliceosomal RNA	RefSeq
118945523	LOC118945523	U2 spliceosomal RNA	RefSeq
118945528	LOC118945528	U2 spliceosomal RNA	RefSeq
118945532	LOC118945532	U2 spliceosomal RNA	RefSeq
118945533	LOC118945533	U2 spliceosomal RNA	RefSeq
118945537	LOC118945537	U2 spliceosomal RNA	RefSeq
118945538	LOC118945538	U2 spliceosomal RNA	RefSeq
118945539	LOC118945539	U2 spliceosomal RNA	RefSeq
118945540	LOC118945540	U2 spliceosomal RNA	RefSeq
118945542	LOC118945542	U2 spliceosomal RNA	RefSeq
118945548	LOC118945548	U2 spliceosomal RNA	RefSeq
118945549	LOC118945549	U2 spliceosomal RNA	RefSeq
118945565	LOC118945565	U2 spliceosomal RNA	RefSeq
118945568	LOC118945568	U2 spliceosomal RNA	RefSeq
118945569	LOC118945569	U2 spliceosomal RNA	RefSeq
118945572	LOC118945572	U5 spliceosomal RNA	RefSeq
118945573	LOC118945573	U5 spliceosomal RNA	RefSeq
118945575	LOC118945575	U5 spliceosomal RNA	RefSeq
118945576	LOC118945576	U5 spliceosomal RNA	RefSeq
118945577	LOC118945577	U5 spliceosomal RNA	RefSeq
118945584	LOC118945584	U5 spliceosomal RNA	RefSeq
118945585	LOC118945585	U5 spliceosomal RNA	RefSeq
118945587	LOC118945587	U5 spliceosomal RNA	RefSeq
118945588	LOC118945588	U5 spliceosomal RNA	RefSeq
118945589	LOC118945589	U5 spliceosomal RNA	RefSeq
118945590	LOC118945590	U5 spliceosomal RNA	RefSeq
118945591	LOC118945591	U5 spliceosomal RNA	RefSeq
118945592	LOC118945592	U5 spliceosomal RNA	RefSeq
118945593	LOC118945593	U5 spliceosomal RNA	RefSeq
118945594	LOC118945594	U5 spliceosomal RNA	RefSeq
118945595	LOC118945595	U5 spliceosomal RNA	RefSeq
118945596	LOC118945596	U5 spliceosomal RNA	RefSeq
118945598	LOC118945598	U5 spliceosomal RNA	RefSeq
118945599	LOC118945599	U5 spliceosomal RNA	RefSeq
118945600	LOC118945600	U5 spliceosomal RNA	RefSeq
118945601	LOC118945601	U5 spliceosomal RNA	RefSeq
118945602	LOC118945602	U5 spliceosomal RNA	RefSeq
118945603	LOC118945603	U5 spliceosomal RNA	RefSeq
118945604	LOC118945604	U5 spliceosomal RNA	RefSeq
118945605	LOC118945605	U5 spliceosomal RNA	RefSeq
118945606	LOC118945606	U5 spliceosomal RNA	RefSeq
118945607	LOC118945607	U5 spliceosomal RNA	RefSeq
118945609	LOC118945609	U5 spliceosomal RNA	RefSeq
118945610	LOC118945610	U5 spliceosomal RNA	RefSeq
118945611	LOC118945611	U5 spliceosomal RNA	RefSeq
118945612	LOC118945612	U5 spliceosomal RNA	RefSeq
118945613	LOC118945613	U5 spliceosomal RNA	RefSeq
118945614	LOC118945614	U5 spliceosomal RNA	RefSeq
118945615	LOC118945615	U5 spliceosomal RNA	RefSeq
118945616	LOC118945616	U5 spliceosomal RNA	RefSeq
118945617	LOC118945617	U5 spliceosomal RNA	RefSeq
118945618	LOC118945618	U5 spliceosomal RNA	RefSeq
118945620	LOC118945620	U5 spliceosomal RNA	RefSeq
118945621	LOC118945621	U5 spliceosomal RNA	RefSeq
118945622	LOC118945622	U5 spliceosomal RNA	RefSeq
118945623	LOC118945623	U5 spliceosomal RNA	RefSeq
118945624	LOC118945624	U5 spliceosomal RNA	RefSeq
118945625	LOC118945625	U5 spliceosomal RNA	RefSeq
118945626	LOC118945626	U5 spliceosomal RNA	RefSeq
118945627	LOC118945627	U5 spliceosomal RNA	RefSeq
118945628	LOC118945628	U5 spliceosomal RNA	RefSeq
118945629	LOC118945629	U5 spliceosomal RNA	RefSeq
118945631	LOC118945631	U5 spliceosomal RNA	RefSeq
118945632	LOC118945632	U5 spliceosomal RNA	RefSeq
118945633	LOC118945633	U5 spliceosomal RNA	RefSeq
118945634	LOC118945634	U5 spliceosomal RNA	RefSeq
118945635	LOC118945635	U5 spliceosomal RNA	RefSeq
118945636	LOC118945636	U5 spliceosomal RNA	RefSeq
118945637	LOC118945637	U5 spliceosomal RNA	RefSeq
118945638	LOC118945638	U5 spliceosomal RNA	RefSeq
118945639	LOC118945639	U5 spliceosomal RNA	RefSeq
118945640	LOC118945640	U5 spliceosomal RNA	RefSeq
118945642	LOC118945642	U5 spliceosomal RNA	RefSeq
118945643	LOC118945643	U5 spliceosomal RNA	RefSeq
118945644	LOC118945644	U5 spliceosomal RNA	RefSeq
118945645	LOC118945645	U5 spliceosomal RNA	RefSeq
118945646	LOC118945646	U5 spliceosomal RNA	RefSeq
118945647	LOC118945647	U5 spliceosomal RNA	RefSeq
118945648	LOC118945648	U5 spliceosomal RNA	RefSeq
118945649	LOC118945649	U5 spliceosomal RNA	RefSeq
118945650	LOC118945650	U5 spliceosomal RNA	RefSeq
118945651	LOC118945651	U5 spliceosomal RNA	RefSeq
118945653	LOC118945653	U5 spliceosomal RNA	RefSeq
118945654	LOC118945654	U5 spliceosomal RNA	RefSeq
118945655	LOC118945655	U5 spliceosomal RNA	RefSeq
118945656	LOC118945656	U5 spliceosomal RNA	RefSeq
118945657	LOC118945657	U5 spliceosomal RNA	RefSeq
118945658	LOC118945658	U5 spliceosomal RNA	RefSeq
118945659	LOC118945659	U5 spliceosomal RNA	RefSeq
118945660	LOC118945660	U5 spliceosomal RNA	RefSeq
118945661	LOC118945661	U5 spliceosomal RNA	RefSeq
118945662	LOC118945662	U5 spliceosomal RNA	RefSeq
118945664	LOC118945664	U5 spliceosomal RNA	RefSeq
118945665	LOC118945665	U5 spliceosomal RNA	RefSeq
118945666	LOC118945666	U5 spliceosomal RNA	RefSeq
118945669	LOC118945669	U5 spliceosomal RNA	RefSeq
118945671	LOC118945671	U5 spliceosomal RNA	RefSeq
118945672	LOC118945672	U5 spliceosomal RNA	RefSeq
118945673	LOC118945673	U5 spliceosomal RNA	RefSeq
118945675	LOC118945675	U5 spliceosomal RNA	RefSeq
118945676	LOC118945676	U5 spliceosomal RNA	RefSeq
118945709	LOC118945709	small nucleolar RNA SNORD72	RefSeq
ENSOMYG00000026156	U2	U2 spliceosomal RNA [Source:RFAM;Acc:RF00004]	Ensembl
ENSOMYG00000031753	ENSOMYG00000031753		Ensembl	GO:0003723	RNA binding	molecular_function
ENSOMYG00000031753	ENSOMYG00000031753		Ensembl	GO:0003676	nucleic acid binding	molecular_function
ENSOMYG00000031753	ENSOMYG00000031753		Ensembl	GO:0003690	double-stranded DNA binding	molecular_function
ENSOMYG00000031753	ENSOMYG00000031753		Ensembl	GO:0002218	activation of innate immune response	biological_process
ENSOMYG00000031753	ENSOMYG00000031753		Ensembl	GO:0008270	zinc ion binding	molecular_function
ENSOMYG00000034271	ENSOMYG00000034271		Ensembl	GO:0005730	nucleolus	cellular_component
ENSOMYG00000034271	ENSOMYG00000034271		Ensembl	GO:0006396	RNA processing	biological_process
ENSOMYG00000034302	ST8SIA5	ST8 alpha-N-acetyl-neuraminide alpha-2,8-sialyltransferase 5 [Source:HGNC Symbol;Acc:HGNC:17827]	Ensembl	GO:0008373	sialyltransferase activity	molecular_function
ENSOMYG00000034302	ST8SIA5	ST8 alpha-N-acetyl-neuraminide alpha-2,8-sialyltransferase 5 [Source:HGNC Symbol;Acc:HGNC:17827]	Ensembl	GO:0006486	protein glycosylation	biological_process
ENSOMYG00000034366	ENSOMYG00000034366		Ensembl	GO:0008270	zinc ion binding	molecular_function
ENSOMYG00000034406	C18orf25	chromosome 18 open reading frame 25 [Source:HGNC Symbol;Acc:HGNC:28172]	Ensembl
ENSOMYG00000034424	ENSOMYG00000034424		Ensembl
ENSOMYG00000034435	ENSOMYG00000034435		Ensembl	GO:0006457	protein folding	biological_process
ENSOMYG00000034435	ENSOMYG00000034435		Ensembl	GO:0051082	unfolded protein binding	molecular_function
ENSOMYG00000034446	ENSOMYG00000034446		Ensembl	GO:0016887	ATP hydrolysis activity	molecular_function
ENSOMYG00000034446	ENSOMYG00000034446		Ensembl	GO:0005515	protein binding	molecular_function
ENSOMYG00000034446	ENSOMYG00000034446		Ensembl	GO:0006338	chromatin remodeling	biological_process
ENSOMYG00000034446	ENSOMYG00000034446		Ensembl	GO:0016514	SWI/SNF complex	cellular_component
ENSOMYG00000034453	NPFFR2	neuropeptide FF receptor 2 [Source:HGNC Symbol;Acc:HGNC:4525]	Ensembl	GO:0007186	G protein-coupled receptor signaling pathway	biological_process
ENSOMYG00000034453	NPFFR2	neuropeptide FF receptor 2 [Source:HGNC Symbol;Acc:HGNC:4525]	Ensembl	GO:0004930	G protein-coupled receptor activity	molecular_function
ENSOMYG00000034453	NPFFR2	neuropeptide FF receptor 2 [Source:HGNC Symbol;Acc:HGNC:4525]	Ensembl	GO:0008188	neuropeptide receptor activity	molecular_function
ENSOMYG00000034453	NPFFR2	neuropeptide FF receptor 2 [Source:HGNC Symbol;Acc:HGNC:4525]	Ensembl	GO:0043408	regulation of MAPK cascade	biological_process
ENSOMYG00000034453	NPFFR2	neuropeptide FF receptor 2 [Source:HGNC Symbol;Acc:HGNC:4525]	Ensembl	GO:0045761	regulation of adenylate cyclase activity	biological_process
ENSOMYG00000034453	NPFFR2	neuropeptide FF receptor 2 [Source:HGNC Symbol;Acc:HGNC:4525]	Ensembl	GO:0031628	opioid receptor binding	molecular_function
ENSOMYG00000034453	NPFFR2	neuropeptide FF receptor 2 [Source:HGNC Symbol;Acc:HGNC:4525]	Ensembl	GO:2000479	regulation of cAMP-dependent protein kinase activity	biological_process
ENSOMYG00000034453	NPFFR2	neuropeptide FF receptor 2 [Source:HGNC Symbol;Acc:HGNC:4525]	Ensembl	GO:0016021
ENSOMYG00000036133	U2	U2 spliceosomal RNA [Source:RFAM;Acc:RF00004]	Ensembl	GO:0000348	mRNA branch site recognition	biological_process
ENSOMYG00000036133	U2	U2 spliceosomal RNA [Source:RFAM;Acc:RF00004]	Ensembl	GO:0005686	U2 snRNP	cellular_component
ENSOMYG00000036133	U2	U2 spliceosomal RNA [Source:RFAM;Acc:RF00004]	Ensembl	GO:0045131	pre-mRNA branch point binding	molecular_function
ENSOMYG00000044077	U2	U2 spliceosomal RNA [Source:RFAM;Acc:RF00004]	Ensembl	GO:0000348	mRNA branch site recognition	biological_process
ENSOMYG00000044077	U2	U2 spliceosomal RNA [Source:RFAM;Acc:RF00004]	Ensembl	GO:0005686	U2 snRNP	cellular_component
ENSOMYG00000044077	U2	U2 spliceosomal RNA [Source:RFAM;Acc:RF00004]	Ensembl	GO:0045131	pre-mRNA branch point binding	molecular_function
ENSOMYG00000044083	U2	U2 spliceosomal RNA [Source:RFAM;Acc:RF00004]	Ensembl	GO:0000348	mRNA branch site recognition	biological_process
ENSOMYG00000044083	U2	U2 spliceosomal RNA [Source:RFAM;Acc:RF00004]	Ensembl	GO:0005686	U2 snRNP	cellular_component
ENSOMYG00000044083	U2	U2 spliceosomal RNA [Source:RFAM;Acc:RF00004]	Ensembl	GO:0045131	pre-mRNA branch point binding	molecular_function
ENSOMYG00000047884	U2	U2 spliceosomal RNA [Source:RFAM;Acc:RF00004]	Ensembl
ENSOMYG00000047951	U2	U2 spliceosomal RNA [Source:RFAM;Acc:RF00004]	Ensembl	GO:0000348	mRNA branch site recognition	biological_process
ENSOMYG00000047951	U2	U2 spliceosomal RNA [Source:RFAM;Acc:RF00004]	Ensembl	GO:0005686	U2 snRNP	cellular_component
ENSOMYG00000047951	U2	U2 spliceosomal RNA [Source:RFAM;Acc:RF00004]	Ensembl	GO:0045131	pre-mRNA branch point binding	molecular_function
ENSOMYG00000048274	U5	U5 spliceosomal RNA [Source:RFAM;Acc:RF00020]	Ensembl	GO:0000244	spliceosomal tri-snRNP complex assembly	biological_process
ENSOMYG00000048274	U5	U5 spliceosomal RNA [Source:RFAM;Acc:RF00020]	Ensembl	GO:0000353	formation of quadruple SL/U4/U5/U6 snRNP	biological_process
ENSOMYG00000048274	U5	U5 spliceosomal RNA [Source:RFAM;Acc:RF00020]	Ensembl	GO:0005682	U5 snRNP	cellular_component
ENSOMYG00000048274	U5	U5 spliceosomal RNA [Source:RFAM;Acc:RF00020]	Ensembl	GO:0046540	U4/U6 x U5 tri-snRNP complex	cellular_component
ENSOMYG00000048361	U2	U2 spliceosomal RNA [Source:RFAM;Acc:RF00004]	Ensembl	GO:0000348	mRNA branch site recognition	biological_process
ENSOMYG00000048361	U2	U2 spliceosomal RNA [Source:RFAM;Acc:RF00004]	Ensembl	GO:0005686	U2 snRNP	cellular_component
ENSOMYG00000048361	U2	U2 spliceosomal RNA [Source:RFAM;Acc:RF00004]	Ensembl	GO:0045131	pre-mRNA branch point binding	molecular_function
ENSOMYG00000048640	U5	U5 spliceosomal RNA [Source:RFAM;Acc:RF00020]	Ensembl	GO:0000244	spliceosomal tri-snRNP complex assembly	biological_process
ENSOMYG00000048640	U5	U5 spliceosomal RNA [Source:RFAM;Acc:RF00020]	Ensembl	GO:0000353	formation of quadruple SL/U4/U5/U6 snRNP	biological_process
ENSOMYG00000048640	U5	U5 spliceosomal RNA [Source:RFAM;Acc:RF00020]	Ensembl	GO:0005682	U5 snRNP	cellular_component
ENSOMYG00000048640	U5	U5 spliceosomal RNA [Source:RFAM;Acc:RF00020]	Ensembl	GO:0046540	U4/U6 x U5 tri-snRNP complex	cellular_component
ENSOMYG00000049727	U5	U5 spliceosomal RNA [Source:RFAM;Acc:RF00020]	Ensembl	GO:0000244	spliceosomal tri-snRNP complex assembly	biological_process
ENSOMYG00000049727	U5	U5 spliceosomal RNA [Source:RFAM;Acc:RF00020]	Ensembl	GO:0000353	formation of quadruple SL/U4/U5/U6 snRNP	biological_process
ENSOMYG00000049727	U5	U5 spliceosomal RNA [Source:RFAM;Acc:RF00020]	Ensembl	GO:0005682	U5 snRNP	cellular_component
ENSOMYG00000049727	U5	U5 spliceosomal RNA [Source:RFAM;Acc:RF00020]	Ensembl	GO:0046540	U4/U6 x U5 tri-snRNP complex	cellular_component
ENSOMYG00000049821	ENSOMYG00000049821		Ensembl
ENSOMYG00000049859	U2	U2 spliceosomal RNA [Source:RFAM;Acc:RF00004]	Ensembl	GO:0000348	mRNA branch site recognition	biological_process
ENSOMYG00000049859	U2	U2 spliceosomal RNA [Source:RFAM;Acc:RF00004]	Ensembl	GO:0005686	U2 snRNP	cellular_component
ENSOMYG00000049859	U2	U2 spliceosomal RNA [Source:RFAM;Acc:RF00004]	Ensembl	GO:0045131	pre-mRNA branch point binding	molecular_function
ENSOMYG00000049991	U2	U2 spliceosomal RNA [Source:RFAM;Acc:RF00004]	Ensembl	GO:0000348	mRNA branch site recognition	biological_process
ENSOMYG00000049991	U2	U2 spliceosomal RNA [Source:RFAM;Acc:RF00004]	Ensembl	GO:0005686	U2 snRNP	cellular_component
ENSOMYG00000049991	U2	U2 spliceosomal RNA [Source:RFAM;Acc:RF00004]	Ensembl	GO:0045131	pre-mRNA branch point binding	molecular_function
ENSOMYG00000050242	U2	U2 spliceosomal RNA [Source:RFAM;Acc:RF00004]	Ensembl	GO:0000348	mRNA branch site recognition	biological_process
ENSOMYG00000050242	U2	U2 spliceosomal RNA [Source:RFAM;Acc:RF00004]	Ensembl	GO:0005686	U2 snRNP	cellular_component
ENSOMYG00000050242	U2	U2 spliceosomal RNA [Source:RFAM;Acc:RF00004]	Ensembl	GO:0045131	pre-mRNA branch point binding	molecular_function
ENSOMYG00000050365	U2	U2 spliceosomal RNA [Source:RFAM;Acc:RF00004]	Ensembl
ENSOMYG00000050969	U2	U2 spliceosomal RNA [Source:RFAM;Acc:RF00004]	Ensembl
ENSOMYG00000050979	U5	U5 spliceosomal RNA [Source:RFAM;Acc:RF00020]	Ensembl	GO:0000244	spliceosomal tri-snRNP complex assembly	biological_process
ENSOMYG00000050979	U5	U5 spliceosomal RNA [Source:RFAM;Acc:RF00020]	Ensembl	GO:0000353	formation of quadruple SL/U4/U5/U6 snRNP	biological_process
ENSOMYG00000050979	U5	U5 spliceosomal RNA [Source:RFAM;Acc:RF00020]	Ensembl	GO:0005682	U5 snRNP	cellular_component
ENSOMYG00000050979	U5	U5 spliceosomal RNA [Source:RFAM;Acc:RF00020]	Ensembl	GO:0046540	U4/U6 x U5 tri-snRNP complex	cellular_component
ENSOMYG00000051095	U5	U5 spliceosomal RNA [Source:RFAM;Acc:RF00020]	Ensembl	GO:0000244	spliceosomal tri-snRNP complex assembly	biological_process
ENSOMYG00000051095	U5	U5 spliceosomal RNA [Source:RFAM;Acc:RF00020]	Ensembl	GO:0000353	formation of quadruple SL/U4/U5/U6 snRNP	biological_process
ENSOMYG00000051095	U5	U5 spliceosomal RNA [Source:RFAM;Acc:RF00020]	Ensembl	GO:0005682	U5 snRNP	cellular_component
ENSOMYG00000051095	U5	U5 spliceosomal RNA [Source:RFAM;Acc:RF00020]	Ensembl	GO:0046540	U4/U6 x U5 tri-snRNP complex	cellular_component
ENSOMYG00000051187	U2	U2 spliceosomal RNA [Source:RFAM;Acc:RF00004]	Ensembl
ENSOMYG00000051399	U5	U5 spliceosomal RNA [Source:RFAM;Acc:RF00020]	Ensembl	GO:0000244	spliceosomal tri-snRNP complex assembly	biological_process
ENSOMYG00000051399	U5	U5 spliceosomal RNA [Source:RFAM;Acc:RF00020]	Ensembl	GO:0000353	formation of quadruple SL/U4/U5/U6 snRNP	biological_process
ENSOMYG00000051399	U5	U5 spliceosomal RNA [Source:RFAM;Acc:RF00020]	Ensembl	GO:0005682	U5 snRNP	cellular_component
ENSOMYG00000051399	U5	U5 spliceosomal RNA [Source:RFAM;Acc:RF00020]	Ensembl	GO:0046540	U4/U6 x U5 tri-snRNP complex	cellular_component
ENSOMYG00000051504	U2	U2 spliceosomal RNA [Source:RFAM;Acc:RF00004]	Ensembl	GO:0000348	mRNA branch site recognition	biological_process
ENSOMYG00000051504	U2	U2 spliceosomal RNA [Source:RFAM;Acc:RF00004]	Ensembl	GO:0005686	U2 snRNP	cellular_component
ENSOMYG00000051504	U2	U2 spliceosomal RNA [Source:RFAM;Acc:RF00004]	Ensembl	GO:0045131	pre-mRNA branch point binding	molecular_function
ENSOMYG00000051535	U5	U5 spliceosomal RNA [Source:RFAM;Acc:RF00020]	Ensembl	GO:0000244	spliceosomal tri-snRNP complex assembly	biological_process
ENSOMYG00000051535	U5	U5 spliceosomal RNA [Source:RFAM;Acc:RF00020]	Ensembl	GO:0000353	formation of quadruple SL/U4/U5/U6 snRNP	biological_process
ENSOMYG00000051535	U5	U5 spliceosomal RNA [Source:RFAM;Acc:RF00020]	Ensembl	GO:0005682	U5 snRNP	cellular_component
ENSOMYG00000051535	U5	U5 spliceosomal RNA [Source:RFAM;Acc:RF00020]	Ensembl	GO:0046540	U4/U6 x U5 tri-snRNP complex	cellular_component
ENSOMYG00000051565	U2	U2 spliceosomal RNA [Source:RFAM;Acc:RF00004]	Ensembl	GO:0000348	mRNA branch site recognition	biological_process
ENSOMYG00000051565	U2	U2 spliceosomal RNA [Source:RFAM;Acc:RF00004]	Ensembl	GO:0005686	U2 snRNP	cellular_component
ENSOMYG00000051565	U2	U2 spliceosomal RNA [Source:RFAM;Acc:RF00004]	Ensembl	GO:0045131	pre-mRNA branch point binding	molecular_function
ENSOMYG00000051788	U5	U5 spliceosomal RNA [Source:RFAM;Acc:RF00020]	Ensembl	GO:0000244	spliceosomal tri-snRNP complex assembly	biological_process
ENSOMYG00000051788	U5	U5 spliceosomal RNA [Source:RFAM;Acc:RF00020]	Ensembl	GO:0000353	formation of quadruple SL/U4/U5/U6 snRNP	biological_process
ENSOMYG00000051788	U5	U5 spliceosomal RNA [Source:RFAM;Acc:RF00020]	Ensembl	GO:0005682	U5 snRNP	cellular_component
ENSOMYG00000051788	U5	U5 spliceosomal RNA [Source:RFAM;Acc:RF00020]	Ensembl	GO:0046540	U4/U6 x U5 tri-snRNP complex	cellular_component
ENSOMYG00000052013	U2	U2 spliceosomal RNA [Source:RFAM;Acc:RF00004]	Ensembl	GO:0000348	mRNA branch site recognition	biological_process
ENSOMYG00000052013	U2	U2 spliceosomal RNA [Source:RFAM;Acc:RF00004]	Ensembl	GO:0005686	U2 snRNP	cellular_component
ENSOMYG00000052013	U2	U2 spliceosomal RNA [Source:RFAM;Acc:RF00004]	Ensembl	GO:0045131	pre-mRNA branch point binding	molecular_function
ENSOMYG00000052261	U2	U2 spliceosomal RNA [Source:RFAM;Acc:RF00004]	Ensembl
ENSOMYG00000052523	U5	U5 spliceosomal RNA [Source:RFAM;Acc:RF00020]	Ensembl	GO:0000244	spliceosomal tri-snRNP complex assembly	biological_process
ENSOMYG00000052523	U5	U5 spliceosomal RNA [Source:RFAM;Acc:RF00020]	Ensembl	GO:0000353	formation of quadruple SL/U4/U5/U6 snRNP	biological_process
ENSOMYG00000052523	U5	U5 spliceosomal RNA [Source:RFAM;Acc:RF00020]	Ensembl	GO:0005682	U5 snRNP	cellular_component
ENSOMYG00000052523	U5	U5 spliceosomal RNA [Source:RFAM;Acc:RF00020]	Ensembl	GO:0046540	U4/U6 x U5 tri-snRNP complex	cellular_component
ENSOMYG00000052630	U2	U2 spliceosomal RNA [Source:RFAM;Acc:RF00004]	Ensembl
ENSOMYG00000052659	U2	U2 spliceosomal RNA [Source:RFAM;Acc:RF00004]	Ensembl	GO:0000348	mRNA branch site recognition	biological_process
ENSOMYG00000052659	U2	U2 spliceosomal RNA [Source:RFAM;Acc:RF00004]	Ensembl	GO:0005686	U2 snRNP	cellular_component
ENSOMYG00000052659	U2	U2 spliceosomal RNA [Source:RFAM;Acc:RF00004]	Ensembl	GO:0045131	pre-mRNA branch point binding	molecular_function
ENSOMYG00000053016	U2	U2 spliceosomal RNA [Source:RFAM;Acc:RF00004]	Ensembl	GO:0000348	mRNA branch site recognition	biological_process
ENSOMYG00000053016	U2	U2 spliceosomal RNA [Source:RFAM;Acc:RF00004]	Ensembl	GO:0005686	U2 snRNP	cellular_component
ENSOMYG00000053016	U2	U2 spliceosomal RNA [Source:RFAM;Acc:RF00004]	Ensembl	GO:0045131	pre-mRNA branch point binding	molecular_function
ENSOMYG00000053175	U2	U2 spliceosomal RNA [Source:RFAM;Acc:RF00004]	Ensembl	GO:0000348	mRNA branch site recognition	biological_process
ENSOMYG00000053175	U2	U2 spliceosomal RNA [Source:RFAM;Acc:RF00004]	Ensembl	GO:0005686	U2 snRNP	cellular_component
ENSOMYG00000053175	U2	U2 spliceosomal RNA [Source:RFAM;Acc:RF00004]	Ensembl	GO:0045131	pre-mRNA branch point binding	molecular_function
ENSOMYG00000053246	U5	U5 spliceosomal RNA [Source:RFAM;Acc:RF00020]	Ensembl	GO:0000244	spliceosomal tri-snRNP complex assembly	biological_process
ENSOMYG00000053246	U5	U5 spliceosomal RNA [Source:RFAM;Acc:RF00020]	Ensembl	GO:0000353	formation of quadruple SL/U4/U5/U6 snRNP	biological_process
ENSOMYG00000053246	U5	U5 spliceosomal RNA [Source:RFAM;Acc:RF00020]	Ensembl	GO:0005682	U5 snRNP	cellular_component
ENSOMYG00000053246	U5	U5 spliceosomal RNA [Source:RFAM;Acc:RF00020]	Ensembl	GO:0046540	U4/U6 x U5 tri-snRNP complex	cellular_component
ENSOMYG00000053368	U2	U2 spliceosomal RNA [Source:RFAM;Acc:RF00004]	Ensembl	GO:0000348	mRNA branch site recognition	biological_process
ENSOMYG00000053368	U2	U2 spliceosomal RNA [Source:RFAM;Acc:RF00004]	Ensembl	GO:0005686	U2 snRNP	cellular_component
ENSOMYG00000053368	U2	U2 spliceosomal RNA [Source:RFAM;Acc:RF00004]	Ensembl	GO:0045131	pre-mRNA branch point binding	molecular_function
ENSOMYG00000053399	U5	U5 spliceosomal RNA [Source:RFAM;Acc:RF00020]	Ensembl	GO:0000244	spliceosomal tri-snRNP complex assembly	biological_process
ENSOMYG00000053399	U5	U5 spliceosomal RNA [Source:RFAM;Acc:RF00020]	Ensembl	GO:0000353	formation of quadruple SL/U4/U5/U6 snRNP	biological_process
ENSOMYG00000053399	U5	U5 spliceosomal RNA [Source:RFAM;Acc:RF00020]	Ensembl	GO:0005682	U5 snRNP	cellular_component
ENSOMYG00000053399	U5	U5 spliceosomal RNA [Source:RFAM;Acc:RF00020]	Ensembl	GO:0046540	U4/U6 x U5 tri-snRNP complex	cellular_component
ENSOMYG00000053405	U5	U5 spliceosomal RNA [Source:RFAM;Acc:RF00020]	Ensembl	GO:0000244	spliceosomal tri-snRNP complex assembly	biological_process
ENSOMYG00000053405	U5	U5 spliceosomal RNA [Source:RFAM;Acc:RF00020]	Ensembl	GO:0000353	formation of quadruple SL/U4/U5/U6 snRNP	biological_process
ENSOMYG00000053405	U5	U5 spliceosomal RNA [Source:RFAM;Acc:RF00020]	Ensembl	GO:0005682	U5 snRNP	cellular_component
ENSOMYG00000053405	U5	U5 spliceosomal RNA [Source:RFAM;Acc:RF00020]	Ensembl	GO:0046540	U4/U6 x U5 tri-snRNP complex	cellular_component
ENSOMYG00000053729	U5	U5 spliceosomal RNA [Source:RFAM;Acc:RF00020]	Ensembl
ENSOMYG00000053956	U2	U2 spliceosomal RNA [Source:RFAM;Acc:RF00004]	Ensembl	GO:0000348	mRNA branch site recognition	biological_process
ENSOMYG00000053956	U2	U2 spliceosomal RNA [Source:RFAM;Acc:RF00004]	Ensembl	GO:0005686	U2 snRNP	cellular_component
ENSOMYG00000053956	U2	U2 spliceosomal RNA [Source:RFAM;Acc:RF00004]	Ensembl	GO:0045131	pre-mRNA branch point binding	molecular_function
ENSOMYG00000054280	U5	U5 spliceosomal RNA [Source:RFAM;Acc:RF00020]	Ensembl	GO:0000244	spliceosomal tri-snRNP complex assembly	biological_process
ENSOMYG00000054280	U5	U5 spliceosomal RNA [Source:RFAM;Acc:RF00020]	Ensembl	GO:0000353	formation of quadruple SL/U4/U5/U6 snRNP	biological_process
ENSOMYG00000054280	U5	U5 spliceosomal RNA [Source:RFAM;Acc:RF00020]	Ensembl	GO:0005682	U5 snRNP	cellular_component
ENSOMYG00000054280	U5	U5 spliceosomal RNA [Source:RFAM;Acc:RF00020]	Ensembl	GO:0046540	U4/U6 x U5 tri-snRNP complex	cellular_component
ENSOMYG00000054492	ENSOMYG00000054492		Ensembl
ENSOMYG00000054661	U5	U5 spliceosomal RNA [Source:RFAM;Acc:RF00020]	Ensembl	GO:0000244	spliceosomal tri-snRNP complex assembly	biological_process
ENSOMYG00000054661	U5	U5 spliceosomal RNA [Source:RFAM;Acc:RF00020]	Ensembl	GO:0000353	formation of quadruple SL/U4/U5/U6 snRNP	biological_process
ENSOMYG00000054661	U5	U5 spliceosomal RNA [Source:RFAM;Acc:RF00020]	Ensembl	GO:0005682	U5 snRNP	cellular_component
ENSOMYG00000054661	U5	U5 spliceosomal RNA [Source:RFAM;Acc:RF00020]	Ensembl	GO:0046540	U4/U6 x U5 tri-snRNP complex	cellular_component
ENSOMYG00000054724	U5	U5 spliceosomal RNA [Source:RFAM;Acc:RF00020]	Ensembl	GO:0000244	spliceosomal tri-snRNP complex assembly	biological_process
ENSOMYG00000054724	U5	U5 spliceosomal RNA [Source:RFAM;Acc:RF00020]	Ensembl	GO:0000353	formation of quadruple SL/U4/U5/U6 snRNP	biological_process
ENSOMYG00000054724	U5	U5 spliceosomal RNA [Source:RFAM;Acc:RF00020]	Ensembl	GO:0005682	U5 snRNP	cellular_component
ENSOMYG00000054724	U5	U5 spliceosomal RNA [Source:RFAM;Acc:RF00020]	Ensembl	GO:0046540	U4/U6 x U5 tri-snRNP complex	cellular_component
ENSOMYG00000054884	U2	U2 spliceosomal RNA [Source:RFAM;Acc:RF00004]	Ensembl
ENSOMYG00000055175	U5	U5 spliceosomal RNA [Source:RFAM;Acc:RF00020]	Ensembl	GO:0000244	spliceosomal tri-snRNP complex assembly	biological_process
ENSOMYG00000055175	U5	U5 spliceosomal RNA [Source:RFAM;Acc:RF00020]	Ensembl	GO:0000353	formation of quadruple SL/U4/U5/U6 snRNP	biological_process
ENSOMYG00000055175	U5	U5 spliceosomal RNA [Source:RFAM;Acc:RF00020]	Ensembl	GO:0005682	U5 snRNP	cellular_component
ENSOMYG00000055175	U5	U5 spliceosomal RNA [Source:RFAM;Acc:RF00020]	Ensembl	GO:0046540	U4/U6 x U5 tri-snRNP complex	cellular_component
ENSOMYG00000055248	U2	U2 spliceosomal RNA [Source:RFAM;Acc:RF00004]	Ensembl	GO:0000348	mRNA branch site recognition	biological_process
ENSOMYG00000055248	U2	U2 spliceosomal RNA [Source:RFAM;Acc:RF00004]	Ensembl	GO:0005686	U2 snRNP	cellular_component
ENSOMYG00000055248	U2	U2 spliceosomal RNA [Source:RFAM;Acc:RF00004]	Ensembl	GO:0045131	pre-mRNA branch point binding	molecular_function
ENSOMYG00000055346	U5	U5 spliceosomal RNA [Source:RFAM;Acc:RF00020]	Ensembl	GO:0000244	spliceosomal tri-snRNP complex assembly	biological_process
ENSOMYG00000055346	U5	U5 spliceosomal RNA [Source:RFAM;Acc:RF00020]	Ensembl	GO:0000353	formation of quadruple SL/U4/U5/U6 snRNP	biological_process
ENSOMYG00000055346	U5	U5 spliceosomal RNA [Source:RFAM;Acc:RF00020]	Ensembl	GO:0005682	U5 snRNP	cellular_component
ENSOMYG00000055346	U5	U5 spliceosomal RNA [Source:RFAM;Acc:RF00020]	Ensembl	GO:0046540	U4/U6 x U5 tri-snRNP complex	cellular_component
ENSOMYG00000055496	U2	U2 spliceosomal RNA [Source:RFAM;Acc:RF00004]	Ensembl
ENSOMYG00000055574	U2	U2 spliceosomal RNA [Source:RFAM;Acc:RF00004]	Ensembl
ENSOMYG00000056085	ENSOMYG00000056085		Ensembl	GO:0003676	nucleic acid binding	molecular_function
ENSOMYG00000056085	ENSOMYG00000056085		Ensembl	GO:0008270	zinc ion binding	molecular_function
ENSOMYG00000056152	U2	U2 spliceosomal RNA [Source:RFAM;Acc:RF00004]	Ensembl	GO:0000348	mRNA branch site recognition	biological_process
ENSOMYG00000056152	U2	U2 spliceosomal RNA [Source:RFAM;Acc:RF00004]	Ensembl	GO:0005686	U2 snRNP	cellular_component
ENSOMYG00000056152	U2	U2 spliceosomal RNA [Source:RFAM;Acc:RF00004]	Ensembl	GO:0045131	pre-mRNA branch point binding	molecular_function
ENSOMYG00000056571	U2	U2 spliceosomal RNA [Source:RFAM;Acc:RF00004]	Ensembl
ENSOMYG00000056649	U5	U5 spliceosomal RNA [Source:RFAM;Acc:RF00020]	Ensembl	GO:0000244	spliceosomal tri-snRNP complex assembly	biological_process
ENSOMYG00000056649	U5	U5 spliceosomal RNA [Source:RFAM;Acc:RF00020]	Ensembl	GO:0000353	formation of quadruple SL/U4/U5/U6 snRNP	biological_process
ENSOMYG00000056649	U5	U5 spliceosomal RNA [Source:RFAM;Acc:RF00020]	Ensembl	GO:0005682	U5 snRNP	cellular_component
ENSOMYG00000056649	U5	U5 spliceosomal RNA [Source:RFAM;Acc:RF00020]	Ensembl	GO:0046540	U4/U6 x U5 tri-snRNP complex	cellular_component
ENSOMYG00000056744	U5	U5 spliceosomal RNA [Source:RFAM;Acc:RF00020]	Ensembl	GO:0000244	spliceosomal tri-snRNP complex assembly	biological_process
ENSOMYG00000056744	U5	U5 spliceosomal RNA [Source:RFAM;Acc:RF00020]	Ensembl	GO:0000353	formation of quadruple SL/U4/U5/U6 snRNP	biological_process
ENSOMYG00000056744	U5	U5 spliceosomal RNA [Source:RFAM;Acc:RF00020]	Ensembl	GO:0005682	U5 snRNP	cellular_component
ENSOMYG00000056744	U5	U5 spliceosomal RNA [Source:RFAM;Acc:RF00020]	Ensembl	GO:0046540	U4/U6 x U5 tri-snRNP complex	cellular_component
ENSOMYG00000056945	U2	U2 spliceosomal RNA [Source:RFAM;Acc:RF00004]	Ensembl	GO:0000348	mRNA branch site recognition	biological_process
ENSOMYG00000056945	U2	U2 spliceosomal RNA [Source:RFAM;Acc:RF00004]	Ensembl	GO:0005686	U2 snRNP	cellular_component
ENSOMYG00000056945	U2	U2 spliceosomal RNA [Source:RFAM;Acc:RF00004]	Ensembl	GO:0045131	pre-mRNA branch point binding	molecular_function
ENSOMYG00000057038	U5	U5 spliceosomal RNA [Source:RFAM;Acc:RF00020]	Ensembl	GO:0000244	spliceosomal tri-snRNP complex assembly	biological_process
ENSOMYG00000057038	U5	U5 spliceosomal RNA [Source:RFAM;Acc:RF00020]	Ensembl	GO:0000353	formation of quadruple SL/U4/U5/U6 snRNP	biological_process
ENSOMYG00000057038	U5	U5 spliceosomal RNA [Source:RFAM;Acc:RF00020]	Ensembl	GO:0005682	U5 snRNP	cellular_component
ENSOMYG00000057038	U5	U5 spliceosomal RNA [Source:RFAM;Acc:RF00020]	Ensembl	GO:0046540	U4/U6 x U5 tri-snRNP complex	cellular_component
ENSOMYG00000057111	U5	U5 spliceosomal RNA [Source:RFAM;Acc:RF00020]	Ensembl	GO:0000244	spliceosomal tri-snRNP complex assembly	biological_process
ENSOMYG00000057111	U5	U5 spliceosomal RNA [Source:RFAM;Acc:RF00020]	Ensembl	GO:0000353	formation of quadruple SL/U4/U5/U6 snRNP	biological_process
ENSOMYG00000057111	U5	U5 spliceosomal RNA [Source:RFAM;Acc:RF00020]	Ensembl	GO:0005682	U5 snRNP	cellular_component
ENSOMYG00000057111	U5	U5 spliceosomal RNA [Source:RFAM;Acc:RF00020]	Ensembl	GO:0046540	U4/U6 x U5 tri-snRNP complex	cellular_component
ENSOMYG00000057186	U2	U2 spliceosomal RNA [Source:RFAM;Acc:RF00004]	Ensembl	GO:0000348	mRNA branch site recognition	biological_process
ENSOMYG00000057186	U2	U2 spliceosomal RNA [Source:RFAM;Acc:RF00004]	Ensembl	GO:0005686	U2 snRNP	cellular_component
ENSOMYG00000057186	U2	U2 spliceosomal RNA [Source:RFAM;Acc:RF00004]	Ensembl	GO:0045131	pre-mRNA branch point binding	molecular_function
ENSOMYG00000057258	ENSOMYG00000057258		Ensembl	GO:0006412	translation	biological_process
ENSOMYG00000057258	ENSOMYG00000057258		Ensembl	GO:0005840	ribosome	cellular_component
ENSOMYG00000057258	ENSOMYG00000057258		Ensembl	GO:0003735	structural constituent of ribosome	molecular_function
ENSOMYG00000057269	U2	U2 spliceosomal RNA [Source:RFAM;Acc:RF00004]	Ensembl
ENSOMYG00000057523	U2	U2 spliceosomal RNA [Source:RFAM;Acc:RF00004]	Ensembl
ENSOMYG00000057802	U2	U2 spliceosomal RNA [Source:RFAM;Acc:RF00004]	Ensembl	GO:0000348	mRNA branch site recognition	biological_process
ENSOMYG00000057802	U2	U2 spliceosomal RNA [Source:RFAM;Acc:RF00004]	Ensembl	GO:0005686	U2 snRNP	cellular_component
ENSOMYG00000057802	U2	U2 spliceosomal RNA [Source:RFAM;Acc:RF00004]	Ensembl	GO:0045131	pre-mRNA branch point binding	molecular_function
ENSOMYG00000057880	U5	U5 spliceosomal RNA [Source:RFAM;Acc:RF00020]	Ensembl	GO:0000244	spliceosomal tri-snRNP complex assembly	biological_process
ENSOMYG00000057880	U5	U5 spliceosomal RNA [Source:RFAM;Acc:RF00020]	Ensembl	GO:0000353	formation of quadruple SL/U4/U5/U6 snRNP	biological_process
ENSOMYG00000057880	U5	U5 spliceosomal RNA [Source:RFAM;Acc:RF00020]	Ensembl	GO:0005682	U5 snRNP	cellular_component
ENSOMYG00000057880	U5	U5 spliceosomal RNA [Source:RFAM;Acc:RF00020]	Ensembl	GO:0046540	U4/U6 x U5 tri-snRNP complex	cellular_component
ENSOMYG00000057938	U5	U5 spliceosomal RNA [Source:RFAM;Acc:RF00020]	Ensembl	GO:0000244	spliceosomal tri-snRNP complex assembly	biological_process
ENSOMYG00000057938	U5	U5 spliceosomal RNA [Source:RFAM;Acc:RF00020]	Ensembl	GO:0000353	formation of quadruple SL/U4/U5/U6 snRNP	biological_process
ENSOMYG00000057938	U5	U5 spliceosomal RNA [Source:RFAM;Acc:RF00020]	Ensembl	GO:0005682	U5 snRNP	cellular_component
ENSOMYG00000057938	U5	U5 spliceosomal RNA [Source:RFAM;Acc:RF00020]	Ensembl	GO:0046540	U4/U6 x U5 tri-snRNP complex	cellular_component
ENSOMYG00000058068	U2	U2 spliceosomal RNA [Source:RFAM;Acc:RF00004]	Ensembl
ENSOMYG00000058099	U5	U5 spliceosomal RNA [Source:RFAM;Acc:RF00020]	Ensembl	GO:0000244	spliceosomal tri-snRNP complex assembly	biological_process
ENSOMYG00000058099	U5	U5 spliceosomal RNA [Source:RFAM;Acc:RF00020]	Ensembl	GO:0000353	formation of quadruple SL/U4/U5/U6 snRNP	biological_process
ENSOMYG00000058099	U5	U5 spliceosomal RNA [Source:RFAM;Acc:RF00020]	Ensembl	GO:0005682	U5 snRNP	cellular_component
ENSOMYG00000058099	U5	U5 spliceosomal RNA [Source:RFAM;Acc:RF00020]	Ensembl	GO:0046540	U4/U6 x U5 tri-snRNP complex	cellular_component
ENSOMYG00000058336	U5	U5 spliceosomal RNA [Source:RFAM;Acc:RF00020]	Ensembl	GO:0000244	spliceosomal tri-snRNP complex assembly	biological_process
ENSOMYG00000058336	U5	U5 spliceosomal RNA [Source:RFAM;Acc:RF00020]	Ensembl	GO:0000353	formation of quadruple SL/U4/U5/U6 snRNP	biological_process
ENSOMYG00000058336	U5	U5 spliceosomal RNA [Source:RFAM;Acc:RF00020]	Ensembl	GO:0005682	U5 snRNP	cellular_component
ENSOMYG00000058336	U5	U5 spliceosomal RNA [Source:RFAM;Acc:RF00020]	Ensembl	GO:0046540	U4/U6 x U5 tri-snRNP complex	cellular_component
ENSOMYG00000058556	U2	U2 spliceosomal RNA [Source:RFAM;Acc:RF00004]	Ensembl
ENSOMYG00000059342	U2	U2 spliceosomal RNA [Source:RFAM;Acc:RF00004]	Ensembl	GO:0000348	mRNA branch site recognition	biological_process
ENSOMYG00000059342	U2	U2 spliceosomal RNA [Source:RFAM;Acc:RF00004]	Ensembl	GO:0005686	U2 snRNP	cellular_component
ENSOMYG00000059342	U2	U2 spliceosomal RNA [Source:RFAM;Acc:RF00004]	Ensembl	GO:0045131	pre-mRNA branch point binding	molecular_function
ENSOMYG00000059559	U2	U2 spliceosomal RNA [Source:RFAM;Acc:RF00004]	Ensembl	GO:0000348	mRNA branch site recognition	biological_process
ENSOMYG00000059559	U2	U2 spliceosomal RNA [Source:RFAM;Acc:RF00004]	Ensembl	GO:0005686	U2 snRNP	cellular_component
ENSOMYG00000059559	U2	U2 spliceosomal RNA [Source:RFAM;Acc:RF00004]	Ensembl	GO:0045131	pre-mRNA branch point binding	molecular_function
ENSOMYG00000059587	U5	U5 spliceosomal RNA [Source:RFAM;Acc:RF00020]	Ensembl	GO:0000244	spliceosomal tri-snRNP complex assembly	biological_process
ENSOMYG00000059587	U5	U5 spliceosomal RNA [Source:RFAM;Acc:RF00020]	Ensembl	GO:0000353	formation of quadruple SL/U4/U5/U6 snRNP	biological_process
ENSOMYG00000059587	U5	U5 spliceosomal RNA [Source:RFAM;Acc:RF00020]	Ensembl	GO:0005682	U5 snRNP	cellular_component
ENSOMYG00000059587	U5	U5 spliceosomal RNA [Source:RFAM;Acc:RF00020]	Ensembl	GO:0046540	U4/U6 x U5 tri-snRNP complex	cellular_component
ENSOMYG00000059671	U2	U2 spliceosomal RNA [Source:RFAM;Acc:RF00004]	Ensembl
ENSOMYG00000059837	U5	U5 spliceosomal RNA [Source:RFAM;Acc:RF00020]	Ensembl	GO:0000244	spliceosomal tri-snRNP complex assembly	biological_process
ENSOMYG00000059837	U5	U5 spliceosomal RNA [Source:RFAM;Acc:RF00020]	Ensembl	GO:0000353	formation of quadruple SL/U4/U5/U6 snRNP	biological_process
ENSOMYG00000059837	U5	U5 spliceosomal RNA [Source:RFAM;Acc:RF00020]	Ensembl	GO:0005682	U5 snRNP	cellular_component
ENSOMYG00000059837	U5	U5 spliceosomal RNA [Source:RFAM;Acc:RF00020]	Ensembl	GO:0046540	U4/U6 x U5 tri-snRNP complex	cellular_component
ENSOMYG00000059841	U2	U2 spliceosomal RNA [Source:RFAM;Acc:RF00004]	Ensembl	GO:0000348	mRNA branch site recognition	biological_process
ENSOMYG00000059841	U2	U2 spliceosomal RNA [Source:RFAM;Acc:RF00004]	Ensembl	GO:0005686	U2 snRNP	cellular_component
ENSOMYG00000059841	U2	U2 spliceosomal RNA [Source:RFAM;Acc:RF00004]	Ensembl	GO:0045131	pre-mRNA branch point binding	molecular_function
ENSOMYG00000059958	U5	U5 spliceosomal RNA [Source:RFAM;Acc:RF00020]	Ensembl	GO:0000244	spliceosomal tri-snRNP complex assembly	biological_process
ENSOMYG00000059958	U5	U5 spliceosomal RNA [Source:RFAM;Acc:RF00020]	Ensembl	GO:0000353	formation of quadruple SL/U4/U5/U6 snRNP	biological_process
ENSOMYG00000059958	U5	U5 spliceosomal RNA [Source:RFAM;Acc:RF00020]	Ensembl	GO:0005682	U5 snRNP	cellular_component
ENSOMYG00000059958	U5	U5 spliceosomal RNA [Source:RFAM;Acc:RF00020]	Ensembl	GO:0046540	U4/U6 x U5 tri-snRNP complex	cellular_component
ENSOMYG00000060135	ENSOMYG00000060135		Ensembl
ENSOMYG00000060180	U2	U2 spliceosomal RNA [Source:RFAM;Acc:RF00004]	Ensembl	GO:0000348	mRNA branch site recognition	biological_process
ENSOMYG00000060180	U2	U2 spliceosomal RNA [Source:RFAM;Acc:RF00004]	Ensembl	GO:0005686	U2 snRNP	cellular_component
ENSOMYG00000060180	U2	U2 spliceosomal RNA [Source:RFAM;Acc:RF00004]	Ensembl	GO:0045131	pre-mRNA branch point binding	molecular_function
ENSOMYG00000060557	U5	U5 spliceosomal RNA [Source:RFAM;Acc:RF00020]	Ensembl	GO:0000244	spliceosomal tri-snRNP complex assembly	biological_process
ENSOMYG00000060557	U5	U5 spliceosomal RNA [Source:RFAM;Acc:RF00020]	Ensembl	GO:0000353	formation of quadruple SL/U4/U5/U6 snRNP	biological_process
ENSOMYG00000060557	U5	U5 spliceosomal RNA [Source:RFAM;Acc:RF00020]	Ensembl	GO:0005682	U5 snRNP	cellular_component
ENSOMYG00000060557	U5	U5 spliceosomal RNA [Source:RFAM;Acc:RF00020]	Ensembl	GO:0046540	U4/U6 x U5 tri-snRNP complex	cellular_component
ENSOMYG00000060565	U5	U5 spliceosomal RNA [Source:RFAM;Acc:RF00020]	Ensembl	GO:0000244	spliceosomal tri-snRNP complex assembly	biological_process
ENSOMYG00000060565	U5	U5 spliceosomal RNA [Source:RFAM;Acc:RF00020]	Ensembl	GO:0000353	formation of quadruple SL/U4/U5/U6 snRNP	biological_process
ENSOMYG00000060565	U5	U5 spliceosomal RNA [Source:RFAM;Acc:RF00020]	Ensembl	GO:0005682	U5 snRNP	cellular_component
ENSOMYG00000060565	U5	U5 spliceosomal RNA [Source:RFAM;Acc:RF00020]	Ensembl	GO:0046540	U4/U6 x U5 tri-snRNP complex	cellular_component
ENSOMYG00000060776	U5	U5 spliceosomal RNA [Source:RFAM;Acc:RF00020]	Ensembl	GO:0000244	spliceosomal tri-snRNP complex assembly	biological_process
ENSOMYG00000060776	U5	U5 spliceosomal RNA [Source:RFAM;Acc:RF00020]	Ensembl	GO:0000353	formation of quadruple SL/U4/U5/U6 snRNP	biological_process
ENSOMYG00000060776	U5	U5 spliceosomal RNA [Source:RFAM;Acc:RF00020]	Ensembl	GO:0005682	U5 snRNP	cellular_component
ENSOMYG00000060776	U5	U5 spliceosomal RNA [Source:RFAM;Acc:RF00020]	Ensembl	GO:0046540	U4/U6 x U5 tri-snRNP complex	cellular_component
ENSOMYG00000060815	U5	U5 spliceosomal RNA [Source:RFAM;Acc:RF00020]	Ensembl
ENSOMYG00000060818	U5	U5 spliceosomal RNA [Source:RFAM;Acc:RF00020]	Ensembl	GO:0000244	spliceosomal tri-snRNP complex assembly	biological_process
ENSOMYG00000060818	U5	U5 spliceosomal RNA [Source:RFAM;Acc:RF00020]	Ensembl	GO:0000353	formation of quadruple SL/U4/U5/U6 snRNP	biological_process
ENSOMYG00000060818	U5	U5 spliceosomal RNA [Source:RFAM;Acc:RF00020]	Ensembl	GO:0005682	U5 snRNP	cellular_component
ENSOMYG00000060818	U5	U5 spliceosomal RNA [Source:RFAM;Acc:RF00020]	Ensembl	GO:0046540	U4/U6 x U5 tri-snRNP complex	cellular_component
ENSOMYG00000060971	U2	U2 spliceosomal RNA [Source:RFAM;Acc:RF00004]	Ensembl	GO:0000348	mRNA branch site recognition	biological_process
ENSOMYG00000060971	U2	U2 spliceosomal RNA [Source:RFAM;Acc:RF00004]	Ensembl	GO:0005686	U2 snRNP	cellular_component
ENSOMYG00000060971	U2	U2 spliceosomal RNA [Source:RFAM;Acc:RF00004]	Ensembl	GO:0045131	pre-mRNA branch point binding	molecular_function
ENSOMYG00000061023	U2	U2 spliceosomal RNA [Source:RFAM;Acc:RF00004]	Ensembl	GO:0000348	mRNA branch site recognition	biological_process
ENSOMYG00000061023	U2	U2 spliceosomal RNA [Source:RFAM;Acc:RF00004]	Ensembl	GO:0005686	U2 snRNP	cellular_component
ENSOMYG00000061023	U2	U2 spliceosomal RNA [Source:RFAM;Acc:RF00004]	Ensembl	GO:0045131	pre-mRNA branch point binding	molecular_function
ENSOMYG00000061299	U2	U2 spliceosomal RNA [Source:RFAM;Acc:RF00004]	Ensembl
ENSOMYG00000061311	U5	U5 spliceosomal RNA [Source:RFAM;Acc:RF00020]	Ensembl
ENSOMYG00000061408	U5	U5 spliceosomal RNA [Source:RFAM;Acc:RF00020]	Ensembl	GO:0000244	spliceosomal tri-snRNP complex assembly	biological_process
ENSOMYG00000061408	U5	U5 spliceosomal RNA [Source:RFAM;Acc:RF00020]	Ensembl	GO:0000353	formation of quadruple SL/U4/U5/U6 snRNP	biological_process
ENSOMYG00000061408	U5	U5 spliceosomal RNA [Source:RFAM;Acc:RF00020]	Ensembl	GO:0005682	U5 snRNP	cellular_component
ENSOMYG00000061408	U5	U5 spliceosomal RNA [Source:RFAM;Acc:RF00020]	Ensembl	GO:0046540	U4/U6 x U5 tri-snRNP complex	cellular_component
ENSOMYG00000061499	U2	U2 spliceosomal RNA [Source:RFAM;Acc:RF00004]	Ensembl	GO:0000348	mRNA branch site recognition	biological_process
ENSOMYG00000061499	U2	U2 spliceosomal RNA [Source:RFAM;Acc:RF00004]	Ensembl	GO:0005686	U2 snRNP	cellular_component
ENSOMYG00000061499	U2	U2 spliceosomal RNA [Source:RFAM;Acc:RF00004]	Ensembl	GO:0045131	pre-mRNA branch point binding	molecular_function
ENSOMYG00000061825	U5	U5 spliceosomal RNA [Source:RFAM;Acc:RF00020]	Ensembl	GO:0000244	spliceosomal tri-snRNP complex assembly	biological_process
ENSOMYG00000061825	U5	U5 spliceosomal RNA [Source:RFAM;Acc:RF00020]	Ensembl	GO:0000353	formation of quadruple SL/U4/U5/U6 snRNP	biological_process
ENSOMYG00000061825	U5	U5 spliceosomal RNA [Source:RFAM;Acc:RF00020]	Ensembl	GO:0005682	U5 snRNP	cellular_component
ENSOMYG00000061825	U5	U5 spliceosomal RNA [Source:RFAM;Acc:RF00020]	Ensembl	GO:0046540	U4/U6 x U5 tri-snRNP complex	cellular_component
ENSOMYG00000061925	U2	U2 spliceosomal RNA [Source:RFAM;Acc:RF00004]	Ensembl	GO:0000348	mRNA branch site recognition	biological_process
ENSOMYG00000061925	U2	U2 spliceosomal RNA [Source:RFAM;Acc:RF00004]	Ensembl	GO:0005686	U2 snRNP	cellular_component
ENSOMYG00000061925	U2	U2 spliceosomal RNA [Source:RFAM;Acc:RF00004]	Ensembl	GO:0045131	pre-mRNA branch point binding	molecular_function
ENSOMYG00000061990	U2	U2 spliceosomal RNA [Source:RFAM;Acc:RF00004]	Ensembl	GO:0000348	mRNA branch site recognition	biological_process
ENSOMYG00000061990	U2	U2 spliceosomal RNA [Source:RFAM;Acc:RF00004]	Ensembl	GO:0005686	U2 snRNP	cellular_component
ENSOMYG00000061990	U2	U2 spliceosomal RNA [Source:RFAM;Acc:RF00004]	Ensembl	GO:0045131	pre-mRNA branch point binding	molecular_function
ENSOMYG00000062077	U5	U5 spliceosomal RNA [Source:RFAM;Acc:RF00020]	Ensembl	GO:0000244	spliceosomal tri-snRNP complex assembly	biological_process
ENSOMYG00000062077	U5	U5 spliceosomal RNA [Source:RFAM;Acc:RF00020]	Ensembl	GO:0000353	formation of quadruple SL/U4/U5/U6 snRNP	biological_process
ENSOMYG00000062077	U5	U5 spliceosomal RNA [Source:RFAM;Acc:RF00020]	Ensembl	GO:0005682	U5 snRNP	cellular_component
ENSOMYG00000062077	U5	U5 spliceosomal RNA [Source:RFAM;Acc:RF00020]	Ensembl	GO:0046540	U4/U6 x U5 tri-snRNP complex	cellular_component
ENSOMYG00000062079	U5	U5 spliceosomal RNA [Source:RFAM;Acc:RF00020]	Ensembl
ENSOMYG00000062163	U2	U2 spliceosomal RNA [Source:RFAM;Acc:RF00004]	Ensembl
ENSOMYG00000062461	U5	U5 spliceosomal RNA [Source:RFAM;Acc:RF00020]	Ensembl	GO:0000244	spliceosomal tri-snRNP complex assembly	biological_process
ENSOMYG00000062461	U5	U5 spliceosomal RNA [Source:RFAM;Acc:RF00020]	Ensembl	GO:0000353	formation of quadruple SL/U4/U5/U6 snRNP	biological_process
ENSOMYG00000062461	U5	U5 spliceosomal RNA [Source:RFAM;Acc:RF00020]	Ensembl	GO:0005682	U5 snRNP	cellular_component
ENSOMYG00000062461	U5	U5 spliceosomal RNA [Source:RFAM;Acc:RF00020]	Ensembl	GO:0046540	U4/U6 x U5 tri-snRNP complex	cellular_component
ENSOMYG00000062556	U5	U5 spliceosomal RNA [Source:RFAM;Acc:RF00020]	Ensembl	GO:0000244	spliceosomal tri-snRNP complex assembly	biological_process
ENSOMYG00000062556	U5	U5 spliceosomal RNA [Source:RFAM;Acc:RF00020]	Ensembl	GO:0000353	formation of quadruple SL/U4/U5/U6 snRNP	biological_process
ENSOMYG00000062556	U5	U5 spliceosomal RNA [Source:RFAM;Acc:RF00020]	Ensembl	GO:0005682	U5 snRNP	cellular_component
ENSOMYG00000062556	U5	U5 spliceosomal RNA [Source:RFAM;Acc:RF00020]	Ensembl	GO:0046540	U4/U6 x U5 tri-snRNP complex	cellular_component
ENSOMYG00000062597	U5	U5 spliceosomal RNA [Source:RFAM;Acc:RF00020]	Ensembl	GO:0000244	spliceosomal tri-snRNP complex assembly	biological_process
ENSOMYG00000062597	U5	U5 spliceosomal RNA [Source:RFAM;Acc:RF00020]	Ensembl	GO:0000353	formation of quadruple SL/U4/U5/U6 snRNP	biological_process
ENSOMYG00000062597	U5	U5 spliceosomal RNA [Source:RFAM;Acc:RF00020]	Ensembl	GO:0005682	U5 snRNP	cellular_component
ENSOMYG00000062597	U5	U5 spliceosomal RNA [Source:RFAM;Acc:RF00020]	Ensembl	GO:0046540	U4/U6 x U5 tri-snRNP complex	cellular_component
ENSOMYG00000062668	U2	U2 spliceosomal RNA [Source:RFAM;Acc:RF00004]	Ensembl
ENSOMYG00000062747	U5	U5 spliceosomal RNA [Source:RFAM;Acc:RF00020]	Ensembl	GO:0000244	spliceosomal tri-snRNP complex assembly	biological_process
ENSOMYG00000062747	U5	U5 spliceosomal RNA [Source:RFAM;Acc:RF00020]	Ensembl	GO:0000353	formation of quadruple SL/U4/U5/U6 snRNP	biological_process
ENSOMYG00000062747	U5	U5 spliceosomal RNA [Source:RFAM;Acc:RF00020]	Ensembl	GO:0005682	U5 snRNP	cellular_component
ENSOMYG00000062747	U5	U5 spliceosomal RNA [Source:RFAM;Acc:RF00020]	Ensembl	GO:0046540	U4/U6 x U5 tri-snRNP complex	cellular_component
ENSOMYG00000062796	U5	U5 spliceosomal RNA [Source:RFAM;Acc:RF00020]	Ensembl	GO:0000244	spliceosomal tri-snRNP complex assembly	biological_process
ENSOMYG00000062796	U5	U5 spliceosomal RNA [Source:RFAM;Acc:RF00020]	Ensembl	GO:0000353	formation of quadruple SL/U4/U5/U6 snRNP	biological_process
ENSOMYG00000062796	U5	U5 spliceosomal RNA [Source:RFAM;Acc:RF00020]	Ensembl	GO:0005682	U5 snRNP	cellular_component
ENSOMYG00000062796	U5	U5 spliceosomal RNA [Source:RFAM;Acc:RF00020]	Ensembl	GO:0046540	U4/U6 x U5 tri-snRNP complex	cellular_component
ENSOMYG00000062984	U2	U2 spliceosomal RNA [Source:RFAM;Acc:RF00004]	Ensembl
ENSOMYG00000063046	U5	U5 spliceosomal RNA [Source:RFAM;Acc:RF00020]	Ensembl	GO:0000244	spliceosomal tri-snRNP complex assembly	biological_process
ENSOMYG00000063046	U5	U5 spliceosomal RNA [Source:RFAM;Acc:RF00020]	Ensembl	GO:0000353	formation of quadruple SL/U4/U5/U6 snRNP	biological_process
ENSOMYG00000063046	U5	U5 spliceosomal RNA [Source:RFAM;Acc:RF00020]	Ensembl	GO:0005682	U5 snRNP	cellular_component
ENSOMYG00000063046	U5	U5 spliceosomal RNA [Source:RFAM;Acc:RF00020]	Ensembl	GO:0046540	U4/U6 x U5 tri-snRNP complex	cellular_component
ENSOMYG00000063186	U5	U5 spliceosomal RNA [Source:RFAM;Acc:RF00020]	Ensembl	GO:0000244	spliceosomal tri-snRNP complex assembly	biological_process
ENSOMYG00000063186	U5	U5 spliceosomal RNA [Source:RFAM;Acc:RF00020]	Ensembl	GO:0000353	formation of quadruple SL/U4/U5/U6 snRNP	biological_process
ENSOMYG00000063186	U5	U5 spliceosomal RNA [Source:RFAM;Acc:RF00020]	Ensembl	GO:0005682	U5 snRNP	cellular_component
ENSOMYG00000063186	U5	U5 spliceosomal RNA [Source:RFAM;Acc:RF00020]	Ensembl	GO:0046540	U4/U6 x U5 tri-snRNP complex	cellular_component
ENSOMYG00000063488	U5	U5 spliceosomal RNA [Source:RFAM;Acc:RF00020]	Ensembl
ENSOMYG00000063561	U5	U5 spliceosomal RNA [Source:RFAM;Acc:RF00020]	Ensembl	GO:0000244	spliceosomal tri-snRNP complex assembly	biological_process
ENSOMYG00000063561	U5	U5 spliceosomal RNA [Source:RFAM;Acc:RF00020]	Ensembl	GO:0000353	formation of quadruple SL/U4/U5/U6 snRNP	biological_process
ENSOMYG00000063561	U5	U5 spliceosomal RNA [Source:RFAM;Acc:RF00020]	Ensembl	GO:0005682	U5 snRNP	cellular_component
ENSOMYG00000063561	U5	U5 spliceosomal RNA [Source:RFAM;Acc:RF00020]	Ensembl	GO:0046540	U4/U6 x U5 tri-snRNP complex	cellular_component
ENSOMYG00000063596	U2	U2 spliceosomal RNA [Source:RFAM;Acc:RF00004]	Ensembl	GO:0000348	mRNA branch site recognition	biological_process
ENSOMYG00000063596	U2	U2 spliceosomal RNA [Source:RFAM;Acc:RF00004]	Ensembl	GO:0005686	U2 snRNP	cellular_component
ENSOMYG00000063596	U2	U2 spliceosomal RNA [Source:RFAM;Acc:RF00004]	Ensembl	GO:0045131	pre-mRNA branch point binding	molecular_function
ENSOMYG00000063884	U5	U5 spliceosomal RNA [Source:RFAM;Acc:RF00020]	Ensembl	GO:0000244	spliceosomal tri-snRNP complex assembly	biological_process
ENSOMYG00000063884	U5	U5 spliceosomal RNA [Source:RFAM;Acc:RF00020]	Ensembl	GO:0000353	formation of quadruple SL/U4/U5/U6 snRNP	biological_process
ENSOMYG00000063884	U5	U5 spliceosomal RNA [Source:RFAM;Acc:RF00020]	Ensembl	GO:0005682	U5 snRNP	cellular_component
ENSOMYG00000063884	U5	U5 spliceosomal RNA [Source:RFAM;Acc:RF00020]	Ensembl	GO:0046540	U4/U6 x U5 tri-snRNP complex	cellular_component
ENSOMYG00000063889	U2	U2 spliceosomal RNA [Source:RFAM;Acc:RF00004]	Ensembl	GO:0000348	mRNA branch site recognition	biological_process
ENSOMYG00000063889	U2	U2 spliceosomal RNA [Source:RFAM;Acc:RF00004]	Ensembl	GO:0005686	U2 snRNP	cellular_component
ENSOMYG00000063889	U2	U2 spliceosomal RNA [Source:RFAM;Acc:RF00004]	Ensembl	GO:0045131	pre-mRNA branch point binding	molecular_function
ENSOMYG00000064002	U2	U2 spliceosomal RNA [Source:RFAM;Acc:RF00004]	Ensembl
ENSOMYG00000064357	U2	U2 spliceosomal RNA [Source:RFAM;Acc:RF00004]	Ensembl
ENSOMYG00000064392	U5	U5 spliceosomal RNA [Source:RFAM;Acc:RF00020]	Ensembl	GO:0000244	spliceosomal tri-snRNP complex assembly	biological_process
ENSOMYG00000064392	U5	U5 spliceosomal RNA [Source:RFAM;Acc:RF00020]	Ensembl	GO:0000353	formation of quadruple SL/U4/U5/U6 snRNP	biological_process
ENSOMYG00000064392	U5	U5 spliceosomal RNA [Source:RFAM;Acc:RF00020]	Ensembl	GO:0005682	U5 snRNP	cellular_component
ENSOMYG00000064392	U5	U5 spliceosomal RNA [Source:RFAM;Acc:RF00020]	Ensembl	GO:0046540	U4/U6 x U5 tri-snRNP complex	cellular_component
ENSOMYG00000064524	U2	U2 spliceosomal RNA [Source:RFAM;Acc:RF00004]	Ensembl	GO:0000348	mRNA branch site recognition	biological_process
ENSOMYG00000064524	U2	U2 spliceosomal RNA [Source:RFAM;Acc:RF00004]	Ensembl	GO:0005686	U2 snRNP	cellular_component
ENSOMYG00000064524	U2	U2 spliceosomal RNA [Source:RFAM;Acc:RF00004]	Ensembl	GO:0045131	pre-mRNA branch point binding	molecular_function
ENSOMYG00000064540	U2	U2 spliceosomal RNA [Source:RFAM;Acc:RF00004]	Ensembl	GO:0000348	mRNA branch site recognition	biological_process
ENSOMYG00000064540	U2	U2 spliceosomal RNA [Source:RFAM;Acc:RF00004]	Ensembl	GO:0005686	U2 snRNP	cellular_component
ENSOMYG00000064540	U2	U2 spliceosomal RNA [Source:RFAM;Acc:RF00004]	Ensembl	GO:0045131	pre-mRNA branch point binding	molecular_function
ENSOMYG00000064590	U5	U5 spliceosomal RNA [Source:RFAM;Acc:RF00020]	Ensembl	GO:0000244	spliceosomal tri-snRNP complex assembly	biological_process
ENSOMYG00000064590	U5	U5 spliceosomal RNA [Source:RFAM;Acc:RF00020]	Ensembl	GO:0000353	formation of quadruple SL/U4/U5/U6 snRNP	biological_process
ENSOMYG00000064590	U5	U5 spliceosomal RNA [Source:RFAM;Acc:RF00020]	Ensembl	GO:0005682	U5 snRNP	cellular_component
ENSOMYG00000064590	U5	U5 spliceosomal RNA [Source:RFAM;Acc:RF00020]	Ensembl	GO:0046540	U4/U6 x U5 tri-snRNP complex	cellular_component
ENSOMYG00000064665	U2	U2 spliceosomal RNA [Source:RFAM;Acc:RF00004]	Ensembl
ENSOMYG00000064750	U2	U2 spliceosomal RNA [Source:RFAM;Acc:RF00004]	Ensembl
ENSOMYG00000064978	U2	U2 spliceosomal RNA [Source:RFAM;Acc:RF00004]	Ensembl
ENSOMYG00000065084	U5	U5 spliceosomal RNA [Source:RFAM;Acc:RF00020]	Ensembl
ENSOMYG00000065107	U2	U2 spliceosomal RNA [Source:RFAM;Acc:RF00004]	Ensembl
ENSOMYG00000066111	U5	U5 spliceosomal RNA [Source:RFAM;Acc:RF00020]	Ensembl	GO:0000244	spliceosomal tri-snRNP complex assembly	biological_process
ENSOMYG00000066111	U5	U5 spliceosomal RNA [Source:RFAM;Acc:RF00020]	Ensembl	GO:0000353	formation of quadruple SL/U4/U5/U6 snRNP	biological_process
ENSOMYG00000066111	U5	U5 spliceosomal RNA [Source:RFAM;Acc:RF00020]	Ensembl	GO:0005682	U5 snRNP	cellular_component
ENSOMYG00000066111	U5	U5 spliceosomal RNA [Source:RFAM;Acc:RF00020]	Ensembl	GO:0046540	U4/U6 x U5 tri-snRNP complex	cellular_component
ENSOMYG00000066666	U2	U2 spliceosomal RNA [Source:RFAM;Acc:RF00004]	Ensembl	GO:0000348	mRNA branch site recognition	biological_process
ENSOMYG00000066666	U2	U2 spliceosomal RNA [Source:RFAM;Acc:RF00004]	Ensembl	GO:0005686	U2 snRNP	cellular_component
ENSOMYG00000066666	U2	U2 spliceosomal RNA [Source:RFAM;Acc:RF00004]	Ensembl	GO:0045131	pre-mRNA branch point binding	molecular_function
ENSOMYG00000066890	U5	U5 spliceosomal RNA [Source:RFAM;Acc:RF00020]	Ensembl	GO:0000244	spliceosomal tri-snRNP complex assembly	biological_process
ENSOMYG00000066890	U5	U5 spliceosomal RNA [Source:RFAM;Acc:RF00020]	Ensembl	GO:0000353	formation of quadruple SL/U4/U5/U6 snRNP	biological_process
ENSOMYG00000066890	U5	U5 spliceosomal RNA [Source:RFAM;Acc:RF00020]	Ensembl	GO:0005682	U5 snRNP	cellular_component
ENSOMYG00000066890	U5	U5 spliceosomal RNA [Source:RFAM;Acc:RF00020]	Ensembl	GO:0046540	U4/U6 x U5 tri-snRNP complex	cellular_component
ENSOMYG00000067054	U2	U2 spliceosomal RNA [Source:RFAM;Acc:RF00004]	Ensembl
ENSOMYG00000067072	U5	U5 spliceosomal RNA [Source:RFAM;Acc:RF00020]	Ensembl	GO:0000244	spliceosomal tri-snRNP complex assembly	biological_process
ENSOMYG00000067072	U5	U5 spliceosomal RNA [Source:RFAM;Acc:RF00020]	Ensembl	GO:0000353	formation of quadruple SL/U4/U5/U6 snRNP	biological_process
ENSOMYG00000067072	U5	U5 spliceosomal RNA [Source:RFAM;Acc:RF00020]	Ensembl	GO:0005682	U5 snRNP	cellular_component
ENSOMYG00000067072	U5	U5 spliceosomal RNA [Source:RFAM;Acc:RF00020]	Ensembl	GO:0046540	U4/U6 x U5 tri-snRNP complex	cellular_component
ENSOMYG00000067154	U2	U2 spliceosomal RNA [Source:RFAM;Acc:RF00004]	Ensembl
ENSOMYG00000067161	U5	U5 spliceosomal RNA [Source:RFAM;Acc:RF00020]	Ensembl	GO:0000244	spliceosomal tri-snRNP complex assembly	biological_process
ENSOMYG00000067161	U5	U5 spliceosomal RNA [Source:RFAM;Acc:RF00020]	Ensembl	GO:0000353	formation of quadruple SL/U4/U5/U6 snRNP	biological_process
ENSOMYG00000067161	U5	U5 spliceosomal RNA [Source:RFAM;Acc:RF00020]	Ensembl	GO:0005682	U5 snRNP	cellular_component
ENSOMYG00000067161	U5	U5 spliceosomal RNA [Source:RFAM;Acc:RF00020]	Ensembl	GO:0046540	U4/U6 x U5 tri-snRNP complex	cellular_component
ENSOMYG00000067535	U5	U5 spliceosomal RNA [Source:RFAM;Acc:RF00020]	Ensembl	GO:0000244	spliceosomal tri-snRNP complex assembly	biological_process
ENSOMYG00000067535	U5	U5 spliceosomal RNA [Source:RFAM;Acc:RF00020]	Ensembl	GO:0000353	formation of quadruple SL/U4/U5/U6 snRNP	biological_process
ENSOMYG00000067535	U5	U5 spliceosomal RNA [Source:RFAM;Acc:RF00020]	Ensembl	GO:0005682	U5 snRNP	cellular_component
ENSOMYG00000067535	U5	U5 spliceosomal RNA [Source:RFAM;Acc:RF00020]	Ensembl	GO:0046540	U4/U6 x U5 tri-snRNP complex	cellular_component
ENSOMYG00000067543	U2	U2 spliceosomal RNA [Source:RFAM;Acc:RF00004]	Ensembl	GO:0000348	mRNA branch site recognition	biological_process
ENSOMYG00000067543	U2	U2 spliceosomal RNA [Source:RFAM;Acc:RF00004]	Ensembl	GO:0005686	U2 snRNP	cellular_component
ENSOMYG00000067543	U2	U2 spliceosomal RNA [Source:RFAM;Acc:RF00004]	Ensembl	GO:0045131	pre-mRNA branch point binding	molecular_function
ENSOMYG00000067712	U5	U5 spliceosomal RNA [Source:RFAM;Acc:RF00020]	Ensembl
ENSOMYG00000067781	U5	U5 spliceosomal RNA [Source:RFAM;Acc:RF00020]	Ensembl	GO:0000244	spliceosomal tri-snRNP complex assembly	biological_process
ENSOMYG00000067781	U5	U5 spliceosomal RNA [Source:RFAM;Acc:RF00020]	Ensembl	GO:0000353	formation of quadruple SL/U4/U5/U6 snRNP	biological_process
ENSOMYG00000067781	U5	U5 spliceosomal RNA [Source:RFAM;Acc:RF00020]	Ensembl	GO:0005682	U5 snRNP	cellular_component
ENSOMYG00000067781	U5	U5 spliceosomal RNA [Source:RFAM;Acc:RF00020]	Ensembl	GO:0046540	U4/U6 x U5 tri-snRNP complex	cellular_component
ENSOMYG00000067853	ENSOMYG00000067853		Ensembl	GO:0003676	nucleic acid binding	molecular_function
ENSOMYG00000067853	ENSOMYG00000067853		Ensembl	GO:0008270	zinc ion binding	molecular_function
ENSOMYG00000067890	ENSOMYG00000067890		Ensembl	GO:0003824	catalytic activity	molecular_function
ENSOMYG00000068011	U5	U5 spliceosomal RNA [Source:RFAM;Acc:RF00020]	Ensembl	GO:0000244	spliceosomal tri-snRNP complex assembly	biological_process
ENSOMYG00000068011	U5	U5 spliceosomal RNA [Source:RFAM;Acc:RF00020]	Ensembl	GO:0000353	formation of quadruple SL/U4/U5/U6 snRNP	biological_process
ENSOMYG00000068011	U5	U5 spliceosomal RNA [Source:RFAM;Acc:RF00020]	Ensembl	GO:0005682	U5 snRNP	cellular_component
ENSOMYG00000068011	U5	U5 spliceosomal RNA [Source:RFAM;Acc:RF00020]	Ensembl	GO:0046540	U4/U6 x U5 tri-snRNP complex	cellular_component
ENSOMYG00000068155	U2	U2 spliceosomal RNA [Source:RFAM;Acc:RF00004]	Ensembl
ENSOMYG00000068338	U2	U2 spliceosomal RNA [Source:RFAM;Acc:RF00004]	Ensembl
ENSOMYG00000068768	sdy	sexually dimorphic on the Y chromosome [Source:NCBI gene (formerly Entrezgene);Acc:101268975]	Ensembl	GO:0006355	regulation of DNA-templated transcription	biological_process
ENSOMYG00000068768	sdy	sexually dimorphic on the Y chromosome [Source:NCBI gene (formerly Entrezgene);Acc:101268975]	Ensembl	GO:0005515	protein binding	molecular_function
ENSOMYG00000068768	sdy	sexually dimorphic on the Y chromosome [Source:NCBI gene (formerly Entrezgene);Acc:101268975]	Ensembl	GO:0000976	transcription cis-regulatory region binding	molecular_function
ENSOMYG00000068768	sdy	sexually dimorphic on the Y chromosome [Source:NCBI gene (formerly Entrezgene);Acc:101268975]	Ensembl	GO:0003700	DNA-binding transcription factor activity	molecular_function
ENSOMYG00000069424	U2	U2 spliceosomal RNA [Source:RFAM;Acc:RF00004]	Ensembl
ENSOMYG00000069448	U5	U5 spliceosomal RNA [Source:RFAM;Acc:RF00020]	Ensembl
ENSOMYG00000069487	U2	U2 spliceosomal RNA [Source:RFAM;Acc:RF00004]	Ensembl	GO:0000348	mRNA branch site recognition	biological_process
ENSOMYG00000069487	U2	U2 spliceosomal RNA [Source:RFAM;Acc:RF00004]	Ensembl	GO:0005686	U2 snRNP	cellular_component
ENSOMYG00000069487	U2	U2 spliceosomal RNA [Source:RFAM;Acc:RF00004]	Ensembl	GO:0045131	pre-mRNA branch point binding	molecular_function
ENSOMYG00000069597	U2	U2 spliceosomal RNA [Source:RFAM;Acc:RF00004]	Ensembl	GO:0000348	mRNA branch site recognition	biological_process
ENSOMYG00000069597	U2	U2 spliceosomal RNA [Source:RFAM;Acc:RF00004]	Ensembl	GO:0005686	U2 snRNP	cellular_component
ENSOMYG00000069597	U2	U2 spliceosomal RNA [Source:RFAM;Acc:RF00004]	Ensembl	GO:0045131	pre-mRNA branch point binding	molecular_function
ENSOMYG00000069635	U5	U5 spliceosomal RNA [Source:RFAM;Acc:RF00020]	Ensembl	GO:0000244	spliceosomal tri-snRNP complex assembly	biological_process
ENSOMYG00000069635	U5	U5 spliceosomal RNA [Source:RFAM;Acc:RF00020]	Ensembl	GO:0000353	formation of quadruple SL/U4/U5/U6 snRNP	biological_process
ENSOMYG00000069635	U5	U5 spliceosomal RNA [Source:RFAM;Acc:RF00020]	Ensembl	GO:0005682	U5 snRNP	cellular_component
ENSOMYG00000069635	U5	U5 spliceosomal RNA [Source:RFAM;Acc:RF00020]	Ensembl	GO:0046540	U4/U6 x U5 tri-snRNP complex	cellular_component
ENSOMYG00000069783	U2	U2 spliceosomal RNA [Source:RFAM;Acc:RF00004]	Ensembl	GO:0000348	mRNA branch site recognition	biological_process
ENSOMYG00000069783	U2	U2 spliceosomal RNA [Source:RFAM;Acc:RF00004]	Ensembl	GO:0005686	U2 snRNP	cellular_component
ENSOMYG00000069783	U2	U2 spliceosomal RNA [Source:RFAM;Acc:RF00004]	Ensembl	GO:0045131	pre-mRNA branch point binding	molecular_function
ENSOMYG00000069928	U5	U5 spliceosomal RNA [Source:RFAM;Acc:RF00020]	Ensembl	GO:0000244	spliceosomal tri-snRNP complex assembly	biological_process
ENSOMYG00000069928	U5	U5 spliceosomal RNA [Source:RFAM;Acc:RF00020]	Ensembl	GO:0000353	formation of quadruple SL/U4/U5/U6 snRNP	biological_process
ENSOMYG00000069928	U5	U5 spliceosomal RNA [Source:RFAM;Acc:RF00020]	Ensembl	GO:0005682	U5 snRNP	cellular_component
ENSOMYG00000069928	U5	U5 spliceosomal RNA [Source:RFAM;Acc:RF00020]	Ensembl	GO:0046540	U4/U6 x U5 tri-snRNP complex	cellular_component
ENSOMYG00000070066	U5	U5 spliceosomal RNA [Source:RFAM;Acc:RF00020]	Ensembl	GO:0000244	spliceosomal tri-snRNP complex assembly	biological_process
ENSOMYG00000070066	U5	U5 spliceosomal RNA [Source:RFAM;Acc:RF00020]	Ensembl	GO:0000353	formation of quadruple SL/U4/U5/U6 snRNP	biological_process
ENSOMYG00000070066	U5	U5 spliceosomal RNA [Source:RFAM;Acc:RF00020]	Ensembl	GO:0005682	U5 snRNP	cellular_component
ENSOMYG00000070066	U5	U5 spliceosomal RNA [Source:RFAM;Acc:RF00020]	Ensembl	GO:0046540	U4/U6 x U5 tri-snRNP complex	cellular_component
ENSOMYG00000070187	U2	U2 spliceosomal RNA [Source:RFAM;Acc:RF00004]	Ensembl	GO:0000348	mRNA branch site recognition	biological_process
ENSOMYG00000070187	U2	U2 spliceosomal RNA [Source:RFAM;Acc:RF00004]	Ensembl	GO:0005686	U2 snRNP	cellular_component
ENSOMYG00000070187	U2	U2 spliceosomal RNA [Source:RFAM;Acc:RF00004]	Ensembl	GO:0045131	pre-mRNA branch point binding	molecular_function
ENSOMYG00000070198	U5	U5 spliceosomal RNA [Source:RFAM;Acc:RF00020]	Ensembl	GO:0000244	spliceosomal tri-snRNP complex assembly	biological_process
ENSOMYG00000070198	U5	U5 spliceosomal RNA [Source:RFAM;Acc:RF00020]	Ensembl	GO:0000353	formation of quadruple SL/U4/U5/U6 snRNP	biological_process
ENSOMYG00000070198	U5	U5 spliceosomal RNA [Source:RFAM;Acc:RF00020]	Ensembl	GO:0005682	U5 snRNP	cellular_component
ENSOMYG00000070198	U5	U5 spliceosomal RNA [Source:RFAM;Acc:RF00020]	Ensembl	GO:0046540	U4/U6 x U5 tri-snRNP complex	cellular_component
ENSOMYG00000070285	U2	U2 spliceosomal RNA [Source:RFAM;Acc:RF00004]	Ensembl	GO:0000348	mRNA branch site recognition	biological_process
ENSOMYG00000070285	U2	U2 spliceosomal RNA [Source:RFAM;Acc:RF00004]	Ensembl	GO:0005686	U2 snRNP	cellular_component
ENSOMYG00000070285	U2	U2 spliceosomal RNA [Source:RFAM;Acc:RF00004]	Ensembl	GO:0045131	pre-mRNA branch point binding	molecular_function
ENSOMYG00000070378	U5	U5 spliceosomal RNA [Source:RFAM;Acc:RF00020]	Ensembl	GO:0000244	spliceosomal tri-snRNP complex assembly	biological_process
ENSOMYG00000070378	U5	U5 spliceosomal RNA [Source:RFAM;Acc:RF00020]	Ensembl	GO:0000353	formation of quadruple SL/U4/U5/U6 snRNP	biological_process
ENSOMYG00000070378	U5	U5 spliceosomal RNA [Source:RFAM;Acc:RF00020]	Ensembl	GO:0005682	U5 snRNP	cellular_component
ENSOMYG00000070378	U5	U5 spliceosomal RNA [Source:RFAM;Acc:RF00020]	Ensembl	GO:0046540	U4/U6 x U5 tri-snRNP complex	cellular_component
ENSOMYG00000070465	U2	U2 spliceosomal RNA [Source:RFAM;Acc:RF00004]	Ensembl	GO:0000348	mRNA branch site recognition	biological_process
ENSOMYG00000070465	U2	U2 spliceosomal RNA [Source:RFAM;Acc:RF00004]	Ensembl	GO:0005686	U2 snRNP	cellular_component
ENSOMYG00000070465	U2	U2 spliceosomal RNA [Source:RFAM;Acc:RF00004]	Ensembl	GO:0045131	pre-mRNA branch point binding	molecular_function
ENSOMYG00000070836	U5	U5 spliceosomal RNA [Source:RFAM;Acc:RF00020]	Ensembl	GO:0000244	spliceosomal tri-snRNP complex assembly	biological_process
ENSOMYG00000070836	U5	U5 spliceosomal RNA [Source:RFAM;Acc:RF00020]	Ensembl	GO:0000353	formation of quadruple SL/U4/U5/U6 snRNP	biological_process
ENSOMYG00000070836	U5	U5 spliceosomal RNA [Source:RFAM;Acc:RF00020]	Ensembl	GO:0005682	U5 snRNP	cellular_component
ENSOMYG00000070836	U5	U5 spliceosomal RNA [Source:RFAM;Acc:RF00020]	Ensembl	GO:0046540	U4/U6 x U5 tri-snRNP complex	cellular_component
ENSOMYG00000070901	U5	U5 spliceosomal RNA [Source:RFAM;Acc:RF00020]	Ensembl	GO:0000244	spliceosomal tri-snRNP complex assembly	biological_process
ENSOMYG00000070901	U5	U5 spliceosomal RNA [Source:RFAM;Acc:RF00020]	Ensembl	GO:0000353	formation of quadruple SL/U4/U5/U6 snRNP	biological_process
ENSOMYG00000070901	U5	U5 spliceosomal RNA [Source:RFAM;Acc:RF00020]	Ensembl	GO:0005682	U5 snRNP	cellular_component
ENSOMYG00000070901	U5	U5 spliceosomal RNA [Source:RFAM;Acc:RF00020]	Ensembl	GO:0046540	U4/U6 x U5 tri-snRNP complex	cellular_component
ENSOMYG00000071122	U5	U5 spliceosomal RNA [Source:RFAM;Acc:RF00020]	Ensembl	GO:0000244	spliceosomal tri-snRNP complex assembly	biological_process
ENSOMYG00000071122	U5	U5 spliceosomal RNA [Source:RFAM;Acc:RF00020]	Ensembl	GO:0000353	formation of quadruple SL/U4/U5/U6 snRNP	biological_process
ENSOMYG00000071122	U5	U5 spliceosomal RNA [Source:RFAM;Acc:RF00020]	Ensembl	GO:0005682	U5 snRNP	cellular_component
ENSOMYG00000071122	U5	U5 spliceosomal RNA [Source:RFAM;Acc:RF00020]	Ensembl	GO:0046540	U4/U6 x U5 tri-snRNP complex	cellular_component
ENSOMYG00000071205	U5	U5 spliceosomal RNA [Source:RFAM;Acc:RF00020]	Ensembl	GO:0000244	spliceosomal tri-snRNP complex assembly	biological_process
ENSOMYG00000071205	U5	U5 spliceosomal RNA [Source:RFAM;Acc:RF00020]	Ensembl	GO:0000353	formation of quadruple SL/U4/U5/U6 snRNP	biological_process
ENSOMYG00000071205	U5	U5 spliceosomal RNA [Source:RFAM;Acc:RF00020]	Ensembl	GO:0005682	U5 snRNP	cellular_component
ENSOMYG00000071205	U5	U5 spliceosomal RNA [Source:RFAM;Acc:RF00020]	Ensembl	GO:0046540	U4/U6 x U5 tri-snRNP complex	cellular_component
ENSOMYG00000071258	ENSOMYG00000071258		Ensembl	GO:0003824	catalytic activity	molecular_function
ENSOMYG00000071284	U2	U2 spliceosomal RNA [Source:RFAM;Acc:RF00004]	Ensembl	GO:0000348	mRNA branch site recognition	biological_process
ENSOMYG00000071284	U2	U2 spliceosomal RNA [Source:RFAM;Acc:RF00004]	Ensembl	GO:0005686	U2 snRNP	cellular_component
ENSOMYG00000071284	U2	U2 spliceosomal RNA [Source:RFAM;Acc:RF00004]	Ensembl	GO:0045131	pre-mRNA branch point binding	molecular_function
ENSOMYG00000071332	U5	U5 spliceosomal RNA [Source:RFAM;Acc:RF00020]	Ensembl	GO:0000244	spliceosomal tri-snRNP complex assembly	biological_process
ENSOMYG00000071332	U5	U5 spliceosomal RNA [Source:RFAM;Acc:RF00020]	Ensembl	GO:0000353	formation of quadruple SL/U4/U5/U6 snRNP	biological_process
ENSOMYG00000071332	U5	U5 spliceosomal RNA [Source:RFAM;Acc:RF00020]	Ensembl	GO:0005682	U5 snRNP	cellular_component
ENSOMYG00000071332	U5	U5 spliceosomal RNA [Source:RFAM;Acc:RF00020]	Ensembl	GO:0046540	U4/U6 x U5 tri-snRNP complex	cellular_component
ENSOMYG00000071493	U2	U2 spliceosomal RNA [Source:RFAM;Acc:RF00004]	Ensembl	GO:0000348	mRNA branch site recognition	biological_process
ENSOMYG00000071493	U2	U2 spliceosomal RNA [Source:RFAM;Acc:RF00004]	Ensembl	GO:0005686	U2 snRNP	cellular_component
ENSOMYG00000071493	U2	U2 spliceosomal RNA [Source:RFAM;Acc:RF00004]	Ensembl	GO:0045131	pre-mRNA branch point binding	molecular_function
ENSOMYG00000071739	U5	U5 spliceosomal RNA [Source:RFAM;Acc:RF00020]	Ensembl	GO:0000244	spliceosomal tri-snRNP complex assembly	biological_process
ENSOMYG00000071739	U5	U5 spliceosomal RNA [Source:RFAM;Acc:RF00020]	Ensembl	GO:0000353	formation of quadruple SL/U4/U5/U6 snRNP	biological_process
ENSOMYG00000071739	U5	U5 spliceosomal RNA [Source:RFAM;Acc:RF00020]	Ensembl	GO:0005682	U5 snRNP	cellular_component
ENSOMYG00000071739	U5	U5 spliceosomal RNA [Source:RFAM;Acc:RF00020]	Ensembl	GO:0046540	U4/U6 x U5 tri-snRNP complex	cellular_component
ENSOMYG00000072060	U2	U2 spliceosomal RNA [Source:RFAM;Acc:RF00004]	Ensembl
ENSOMYG00000072706	U2	U2 spliceosomal RNA [Source:RFAM;Acc:RF00004]	Ensembl	GO:0000348	mRNA branch site recognition	biological_process
ENSOMYG00000072706	U2	U2 spliceosomal RNA [Source:RFAM;Acc:RF00004]	Ensembl	GO:0005686	U2 snRNP	cellular_component
ENSOMYG00000072706	U2	U2 spliceosomal RNA [Source:RFAM;Acc:RF00004]	Ensembl	GO:0045131	pre-mRNA branch point binding	molecular_function
ENSOMYG00000073455	U2	U2 spliceosomal RNA [Source:RFAM;Acc:RF00004]	Ensembl	GO:0000348	mRNA branch site recognition	biological_process
ENSOMYG00000073455	U2	U2 spliceosomal RNA [Source:RFAM;Acc:RF00004]	Ensembl	GO:0005686	U2 snRNP	cellular_component
ENSOMYG00000073455	U2	U2 spliceosomal RNA [Source:RFAM;Acc:RF00004]	Ensembl	GO:0045131	pre-mRNA branch point binding	molecular_function
ENSOMYG00000073592	U5	U5 spliceosomal RNA [Source:RFAM;Acc:RF00020]	Ensembl	GO:0000244	spliceosomal tri-snRNP complex assembly	biological_process
ENSOMYG00000073592	U5	U5 spliceosomal RNA [Source:RFAM;Acc:RF00020]	Ensembl	GO:0000353	formation of quadruple SL/U4/U5/U6 snRNP	biological_process
ENSOMYG00000073592	U5	U5 spliceosomal RNA [Source:RFAM;Acc:RF00020]	Ensembl	GO:0005682	U5 snRNP	cellular_component
ENSOMYG00000073592	U5	U5 spliceosomal RNA [Source:RFAM;Acc:RF00020]	Ensembl	GO:0046540	U4/U6 x U5 tri-snRNP complex	cellular_component
ENSOMYG00000073633	U5	U5 spliceosomal RNA [Source:RFAM;Acc:RF00020]	Ensembl	GO:0000244	spliceosomal tri-snRNP complex assembly	biological_process
ENSOMYG00000073633	U5	U5 spliceosomal RNA [Source:RFAM;Acc:RF00020]	Ensembl	GO:0000353	formation of quadruple SL/U4/U5/U6 snRNP	biological_process
ENSOMYG00000073633	U5	U5 spliceosomal RNA [Source:RFAM;Acc:RF00020]	Ensembl	GO:0005682	U5 snRNP	cellular_component
ENSOMYG00000073633	U5	U5 spliceosomal RNA [Source:RFAM;Acc:RF00020]	Ensembl	GO:0046540	U4/U6 x U5 tri-snRNP complex	cellular_component
ENSOMYG00000073755	U5	U5 spliceosomal RNA [Source:RFAM;Acc:RF00020]	Ensembl	GO:0000244	spliceosomal tri-snRNP complex assembly	biological_process
ENSOMYG00000073755	U5	U5 spliceosomal RNA [Source:RFAM;Acc:RF00020]	Ensembl	GO:0000353	formation of quadruple SL/U4/U5/U6 snRNP	biological_process
ENSOMYG00000073755	U5	U5 spliceosomal RNA [Source:RFAM;Acc:RF00020]	Ensembl	GO:0005682	U5 snRNP	cellular_component
ENSOMYG00000073755	U5	U5 spliceosomal RNA [Source:RFAM;Acc:RF00020]	Ensembl	GO:0046540	U4/U6 x U5 tri-snRNP complex	cellular_component
ENSOMYG00000073824	U5	U5 spliceosomal RNA [Source:RFAM;Acc:RF00020]	Ensembl	GO:0000244	spliceosomal tri-snRNP complex assembly	biological_process
ENSOMYG00000073824	U5	U5 spliceosomal RNA [Source:RFAM;Acc:RF00020]	Ensembl	GO:0000353	formation of quadruple SL/U4/U5/U6 snRNP	biological_process
ENSOMYG00000073824	U5	U5 spliceosomal RNA [Source:RFAM;Acc:RF00020]	Ensembl	GO:0005682	U5 snRNP	cellular_component
ENSOMYG00000073824	U5	U5 spliceosomal RNA [Source:RFAM;Acc:RF00020]	Ensembl	GO:0046540	U4/U6 x U5 tri-snRNP complex	cellular_component
ENSOMYG00000073891	U5	U5 spliceosomal RNA [Source:RFAM;Acc:RF00020]	Ensembl	GO:0000244	spliceosomal tri-snRNP complex assembly	biological_process
ENSOMYG00000073891	U5	U5 spliceosomal RNA [Source:RFAM;Acc:RF00020]	Ensembl	GO:0000353	formation of quadruple SL/U4/U5/U6 snRNP	biological_process
ENSOMYG00000073891	U5	U5 spliceosomal RNA [Source:RFAM;Acc:RF00020]	Ensembl	GO:0005682	U5 snRNP	cellular_component
ENSOMYG00000073891	U5	U5 spliceosomal RNA [Source:RFAM;Acc:RF00020]	Ensembl	GO:0046540	U4/U6 x U5 tri-snRNP complex	cellular_component
ENSOMYG00000074336	U2	U2 spliceosomal RNA [Source:RFAM;Acc:RF00004]	Ensembl	GO:0000348	mRNA branch site recognition	biological_process
ENSOMYG00000074336	U2	U2 spliceosomal RNA [Source:RFAM;Acc:RF00004]	Ensembl	GO:0005686	U2 snRNP	cellular_component
ENSOMYG00000074336	U2	U2 spliceosomal RNA [Source:RFAM;Acc:RF00004]	Ensembl	GO:0045131	pre-mRNA branch point binding	molecular_function
ENSOMYG00000074474	U2	U2 spliceosomal RNA [Source:RFAM;Acc:RF00004]	Ensembl	GO:0000348	mRNA branch site recognition	biological_process
ENSOMYG00000074474	U2	U2 spliceosomal RNA [Source:RFAM;Acc:RF00004]	Ensembl	GO:0005686	U2 snRNP	cellular_component
ENSOMYG00000074474	U2	U2 spliceosomal RNA [Source:RFAM;Acc:RF00004]	Ensembl	GO:0045131	pre-mRNA branch point binding	molecular_function
ENSOMYG00000074681	U2	U2 spliceosomal RNA [Source:RFAM;Acc:RF00004]	Ensembl	GO:0000348	mRNA branch site recognition	biological_process
ENSOMYG00000074681	U2	U2 spliceosomal RNA [Source:RFAM;Acc:RF00004]	Ensembl	GO:0005686	U2 snRNP	cellular_component
ENSOMYG00000074681	U2	U2 spliceosomal RNA [Source:RFAM;Acc:RF00004]	Ensembl	GO:0045131	pre-mRNA branch point binding	molecular_function
ENSOMYG00000075124	U2	U2 spliceosomal RNA [Source:RFAM;Acc:RF00004]	Ensembl
ENSOMYG00000075385	U2	U2 spliceosomal RNA [Source:RFAM;Acc:RF00004]	Ensembl	GO:0000348	mRNA branch site recognition	biological_process
ENSOMYG00000075385	U2	U2 spliceosomal RNA [Source:RFAM;Acc:RF00004]	Ensembl	GO:0005686	U2 snRNP	cellular_component
ENSOMYG00000075385	U2	U2 spliceosomal RNA [Source:RFAM;Acc:RF00004]	Ensembl	GO:0045131	pre-mRNA branch point binding	molecular_function
ENSOMYG00000075675	U5	U5 spliceosomal RNA [Source:RFAM;Acc:RF00020]	Ensembl
ENSOMYG00000075870	U2	U2 spliceosomal RNA [Source:RFAM;Acc:RF00004]	Ensembl	GO:0000348	mRNA branch site recognition	biological_process
ENSOMYG00000075870	U2	U2 spliceosomal RNA [Source:RFAM;Acc:RF00004]	Ensembl	GO:0005686	U2 snRNP	cellular_component
ENSOMYG00000075870	U2	U2 spliceosomal RNA [Source:RFAM;Acc:RF00004]	Ensembl	GO:0045131	pre-mRNA branch point binding	molecular_function
ENSOMYG00000075982	U2	U2 spliceosomal RNA [Source:RFAM;Acc:RF00004]	Ensembl	GO:0000348	mRNA branch site recognition	biological_process
ENSOMYG00000075982	U2	U2 spliceosomal RNA [Source:RFAM;Acc:RF00004]	Ensembl	GO:0005686	U2 snRNP	cellular_component
ENSOMYG00000075982	U2	U2 spliceosomal RNA [Source:RFAM;Acc:RF00004]	Ensembl	GO:0045131	pre-mRNA branch point binding	molecular_function
ENSOMYG00000076034	U5	U5 spliceosomal RNA [Source:RFAM;Acc:RF00020]	Ensembl	GO:0000244	spliceosomal tri-snRNP complex assembly	biological_process
ENSOMYG00000076034	U5	U5 spliceosomal RNA [Source:RFAM;Acc:RF00020]	Ensembl	GO:0000353	formation of quadruple SL/U4/U5/U6 snRNP	biological_process
ENSOMYG00000076034	U5	U5 spliceosomal RNA [Source:RFAM;Acc:RF00020]	Ensembl	GO:0005682	U5 snRNP	cellular_component
ENSOMYG00000076034	U5	U5 spliceosomal RNA [Source:RFAM;Acc:RF00020]	Ensembl	GO:0046540	U4/U6 x U5 tri-snRNP complex	cellular_component
ENSOMYG00000076054	U2	U2 spliceosomal RNA [Source:RFAM;Acc:RF00004]	Ensembl	GO:0000348	mRNA branch site recognition	biological_process
ENSOMYG00000076054	U2	U2 spliceosomal RNA [Source:RFAM;Acc:RF00004]	Ensembl	GO:0005686	U2 snRNP	cellular_component
ENSOMYG00000076054	U2	U2 spliceosomal RNA [Source:RFAM;Acc:RF00004]	Ensembl	GO:0045131	pre-mRNA branch point binding	molecular_function
ENSOMYG00000076076	U2	U2 spliceosomal RNA [Source:RFAM;Acc:RF00004]	Ensembl
ENSOMYG00000076121	U2	U2 spliceosomal RNA [Source:RFAM;Acc:RF00004]	Ensembl	GO:0000348	mRNA branch site recognition	biological_process
ENSOMYG00000076121	U2	U2 spliceosomal RNA [Source:RFAM;Acc:RF00004]	Ensembl	GO:0005686	U2 snRNP	cellular_component
ENSOMYG00000076121	U2	U2 spliceosomal RNA [Source:RFAM;Acc:RF00004]	Ensembl	GO:0045131	pre-mRNA branch point binding	molecular_function
ENSOMYG00000076326	ENSOMYG00000076326		Ensembl	GO:0003676	nucleic acid binding	molecular_function
ENSOMYG00000076326	ENSOMYG00000076326		Ensembl	GO:0008270	zinc ion binding	molecular_function
ENSOMYG00000076558	U2	U2 spliceosomal RNA [Source:RFAM;Acc:RF00004]	Ensembl	GO:0000348	mRNA branch site recognition	biological_process
ENSOMYG00000076558	U2	U2 spliceosomal RNA [Source:RFAM;Acc:RF00004]	Ensembl	GO:0005686	U2 snRNP	cellular_component
ENSOMYG00000076558	U2	U2 spliceosomal RNA [Source:RFAM;Acc:RF00004]	Ensembl	GO:0045131	pre-mRNA branch point binding	molecular_function
ENSOMYG00000076822	U5	U5 spliceosomal RNA [Source:RFAM;Acc:RF00020]	Ensembl	GO:0000244	spliceosomal tri-snRNP complex assembly	biological_process
ENSOMYG00000076822	U5	U5 spliceosomal RNA [Source:RFAM;Acc:RF00020]	Ensembl	GO:0000353	formation of quadruple SL/U4/U5/U6 snRNP	biological_process
ENSOMYG00000076822	U5	U5 spliceosomal RNA [Source:RFAM;Acc:RF00020]	Ensembl	GO:0005682	U5 snRNP	cellular_component
ENSOMYG00000076822	U5	U5 spliceosomal RNA [Source:RFAM;Acc:RF00020]	Ensembl	GO:0046540	U4/U6 x U5 tri-snRNP complex	cellular_component
ENSOMYG00000076863	U2	U2 spliceosomal RNA [Source:RFAM;Acc:RF00004]	Ensembl	GO:0000348	mRNA branch site recognition	biological_process
ENSOMYG00000076863	U2	U2 spliceosomal RNA [Source:RFAM;Acc:RF00004]	Ensembl	GO:0005686	U2 snRNP	cellular_component
ENSOMYG00000076863	U2	U2 spliceosomal RNA [Source:RFAM;Acc:RF00004]	Ensembl	GO:0045131	pre-mRNA branch point binding	molecular_function
ENSOMYG00000076921	U2	U2 spliceosomal RNA [Source:RFAM;Acc:RF00004]	Ensembl	GO:0000348	mRNA branch site recognition	biological_process
ENSOMYG00000076921	U2	U2 spliceosomal RNA [Source:RFAM;Acc:RF00004]	Ensembl	GO:0005686	U2 snRNP	cellular_component
ENSOMYG00000076921	U2	U2 spliceosomal RNA [Source:RFAM;Acc:RF00004]	Ensembl	GO:0045131	pre-mRNA branch point binding	molecular_function
ENSOMYG00000076989	U5	U5 spliceosomal RNA [Source:RFAM;Acc:RF00020]	Ensembl	GO:0000244	spliceosomal tri-snRNP complex assembly	biological_process
ENSOMYG00000076989	U5	U5 spliceosomal RNA [Source:RFAM;Acc:RF00020]	Ensembl	GO:0000353	formation of quadruple SL/U4/U5/U6 snRNP	biological_process
ENSOMYG00000076989	U5	U5 spliceosomal RNA [Source:RFAM;Acc:RF00020]	Ensembl	GO:0005682	U5 snRNP	cellular_component
ENSOMYG00000076989	U5	U5 spliceosomal RNA [Source:RFAM;Acc:RF00020]	Ensembl	GO:0046540	U4/U6 x U5 tri-snRNP complex	cellular_component
ENSOMYG00000077257	U5	U5 spliceosomal RNA [Source:RFAM;Acc:RF00020]	Ensembl	GO:0000244	spliceosomal tri-snRNP complex assembly	biological_process
ENSOMYG00000077257	U5	U5 spliceosomal RNA [Source:RFAM;Acc:RF00020]	Ensembl	GO:0000353	formation of quadruple SL/U4/U5/U6 snRNP	biological_process
ENSOMYG00000077257	U5	U5 spliceosomal RNA [Source:RFAM;Acc:RF00020]	Ensembl	GO:0005682	U5 snRNP	cellular_component
ENSOMYG00000077257	U5	U5 spliceosomal RNA [Source:RFAM;Acc:RF00020]	Ensembl	GO:0046540	U4/U6 x U5 tri-snRNP complex	cellular_component
ENSOMYG00000077264	U5	U5 spliceosomal RNA [Source:RFAM;Acc:RF00020]	Ensembl	GO:0000244	spliceosomal tri-snRNP complex assembly	biological_process
ENSOMYG00000077264	U5	U5 spliceosomal RNA [Source:RFAM;Acc:RF00020]	Ensembl	GO:0000353	formation of quadruple SL/U4/U5/U6 snRNP	biological_process
ENSOMYG00000077264	U5	U5 spliceosomal RNA [Source:RFAM;Acc:RF00020]	Ensembl	GO:0005682	U5 snRNP	cellular_component
ENSOMYG00000077264	U5	U5 spliceosomal RNA [Source:RFAM;Acc:RF00020]	Ensembl	GO:0046540	U4/U6 x U5 tri-snRNP complex	cellular_component
ENSOMYG00000077341	U2	U2 spliceosomal RNA [Source:RFAM;Acc:RF00004]	Ensembl
ENSOMYG00000077359	U5	U5 spliceosomal RNA [Source:RFAM;Acc:RF00020]	Ensembl	GO:0000244	spliceosomal tri-snRNP complex assembly	biological_process
ENSOMYG00000077359	U5	U5 spliceosomal RNA [Source:RFAM;Acc:RF00020]	Ensembl	GO:0000353	formation of quadruple SL/U4/U5/U6 snRNP	biological_process
ENSOMYG00000077359	U5	U5 spliceosomal RNA [Source:RFAM;Acc:RF00020]	Ensembl	GO:0005682	U5 snRNP	cellular_component
ENSOMYG00000077359	U5	U5 spliceosomal RNA [Source:RFAM;Acc:RF00020]	Ensembl	GO:0046540	U4/U6 x U5 tri-snRNP complex	cellular_component
ENSOMYG00000077467	U5	U5 spliceosomal RNA [Source:RFAM;Acc:RF00020]	Ensembl	GO:0000244	spliceosomal tri-snRNP complex assembly	biological_process
ENSOMYG00000077467	U5	U5 spliceosomal RNA [Source:RFAM;Acc:RF00020]	Ensembl	GO:0000353	formation of quadruple SL/U4/U5/U6 snRNP	biological_process
ENSOMYG00000077467	U5	U5 spliceosomal RNA [Source:RFAM;Acc:RF00020]	Ensembl	GO:0005682	U5 snRNP	cellular_component
ENSOMYG00000077467	U5	U5 spliceosomal RNA [Source:RFAM;Acc:RF00020]	Ensembl	GO:0046540	U4/U6 x U5 tri-snRNP complex	cellular_component
ENSOMYG00000077540	U5	U5 spliceosomal RNA [Source:RFAM;Acc:RF00020]	Ensembl	GO:0000244	spliceosomal tri-snRNP complex assembly	biological_process
ENSOMYG00000077540	U5	U5 spliceosomal RNA [Source:RFAM;Acc:RF00020]	Ensembl	GO:0000353	formation of quadruple SL/U4/U5/U6 snRNP	biological_process
ENSOMYG00000077540	U5	U5 spliceosomal RNA [Source:RFAM;Acc:RF00020]	Ensembl	GO:0005682	U5 snRNP	cellular_component
ENSOMYG00000077540	U5	U5 spliceosomal RNA [Source:RFAM;Acc:RF00020]	Ensembl	GO:0046540	U4/U6 x U5 tri-snRNP complex	cellular_component
ENSOMYG00000077542	U2	U2 spliceosomal RNA [Source:RFAM;Acc:RF00004]	Ensembl
